# Supplementary material for: (5,10,15,20-Tetra­phenyl­porphyrinato-κ4 N)(2,2,2-trifluoro-1-phenyl­ethyl­idene-κC 1)ruthenium(II): a stable fluorinated alkyl­idene complex of a ruthenium(II) porphyrin
Source: Acta Crystallogr Sect E Struct Rep Online. 2008 Aug 6;64(Pt 9):m1110. doi: 10.1107/S1600536808023374 (PMC2960679; doi:10.1107/S1600536808023374)
Supplement: Supplementary file 1 [file e-64-m1110-sup1.cif]

##############################################################################
###                                                                        ###
###        Electronic paper (Acta Crystallographica Section E)             ###
###                                                                        ###
##############################################################################
#                                                                            #
# This CIF contains the data in a paper accepted for publication in Acta     #
# Crystallographica Section E. It conforms to the requirements of Notes      #
# for Authors for Section E, and has been peer reviewed under the auspices   #
# of the IUCr Commission on Journals.                                        #
#                                                                            #
# Full details of the Crystallographic Information File format               #
# are given in the paper "The Crystallographic Information File (CIF):       #
# a New Standard Archive File for Crystallography" by S. R. Hall, F. H.      #
# Allen and I. D. Brown [Acta Cryst. (1991), A47, 655-685].                  #
#                                                                            #
# The current version of the core CIF dictionary is obtainable from          #
# ftp://ftp.iucr.org/pub/cif_core.dic. The current version number is 2.4.    #
#                                                                            #
# Software is freely available for graphical display of the structure(s) in  #
# this CIF.  For information consult the CIF home page http://www.iucr.org/  #
# cif/home.html                                                              #
#                                                                            #
# This file may be used for bona fide research purposes within the           #
# scientific community so long as proper attribution is given to the journal # 
# article from which it was obtained.                                        #
#                                                                            #
##############################################################################
                                             
data_I
_audit_creation_method     SHELXL-97
_chemical_name_systematic
;
(5,10,15,20-tetraphenylporphyrinato-\k^4^<i>N</i>)(2,2,2-trifluoro-1-
phenylethylidene-\k<i>C</i>^1^)ruthenium(II)
;
_chemical_name_common     ?
_chemical_formula_moiety     'C52 H33 F3 N4 Ru'
_chemical_formula_sum     'C52 H33 F3 N4 Ru'
_chemical_formula_iupac     '[Ru (C44 H28 N4) (C8 H5 F3)]'
_chemical_formula_weight     871.89
_chemical_melting_point     ?
_symmetry_cell_setting     triclinic
_symmetry_space_group_name_H-M     'P -1'
_symmetry_space_group_name_Hall     '-P 1'
loop_
    _symmetry_equiv_pos_as_xyz
    'x, y, z'
    '-x, -y, -z'
_cell_length_a     11.1310(10)
_cell_length_b     12.634(2)
_cell_length_c     15.749(2)
_cell_angle_alpha     101.713(9)
_cell_angle_beta     110.133(8)
_cell_angle_gamma     102.150(10)
_cell_volume     1939.2(5)
_cell_formula_units_Z     2
_cell_measurement_reflns_used     25
_cell_measurement_theta_min     14.900
_cell_measurement_theta_max     14.995
_cell_measurement_temperature     296(2)
_exptl_crystal_description     prism
_exptl_crystal_colour     'dark red'
_exptl_crystal_size_max     0.20
_exptl_crystal_size_mid     0.20
_exptl_crystal_size_min     0.20
_exptl_crystal_density_diffrn     1.493
_exptl_crystal_density_meas     ?
_exptl_crystal_density_method     'not measured'
_exptl_crystal_F_000     888
_exptl_absorpt_coefficient_mu     0.463
_exptl_absorpt_correction_type     none
_exptl_special_details
;
;
_diffrn_ambient_temperature     296(2)
_diffrn_radiation_type     MoK\a
_diffrn_radiation_wavelength     0.71069
_diffrn_radiation_source     'rotating Mo anode'
_diffrn_radiation_monochromator     graphite
_diffrn_measurement_device_type     'Rigaku AFC-7R'
_diffrn_measurement_method     \w/2\q
_diffrn_reflns_number     9374
_diffrn_reflns_av_R_equivalents     0.0165
_diffrn_reflns_av_sigmaI/netI     0.0327
_diffrn_reflns_theta_min     2.56
_diffrn_reflns_theta_max     27.50
_diffrn_reflns_theta_full     27.50
_diffrn_measured_fraction_theta_max     0.999
_diffrn_measured_fraction_theta_full     0.999
_diffrn_reflns_limit_h_min     -14
_diffrn_reflns_limit_h_max     0
_diffrn_reflns_limit_k_min     -16
_diffrn_reflns_limit_k_max     16
_diffrn_reflns_limit_l_min     -19
_diffrn_reflns_limit_l_max     20
_diffrn_standards_number     3
_diffrn_standards_interval_count     150
_diffrn_standards_decay_%     3.5
_refine_special_details
;
 Refinement of F^2^ against ALL reflections.  The weighted R-factor wR and
 goodness of fit S are based on F^2^, conventional R-factors R are based
 on F, with F set to zero for negative F^2^. The threshold expression of
 F^2^ > 2sigma(F^2^) is used only for calculating R-factors(gt) etc. and is
 not relevant to the choice of reflections for refinement.  R-factors based
 on F^2^ are statistically about twice as large as those based on F, and R-
 factors based on ALL data will be even larger.
;
_reflns_number_total     8916
_reflns_number_gt     7578
_reflns_threshold_expression     I>2\s(I)
_refine_ls_structure_factor_coef     Fsqd
_refine_ls_matrix_type     full
_refine_ls_R_factor_all     0.0441
_refine_ls_R_factor_gt     0.0306
_refine_ls_wR_factor_gt     0.0724
_refine_ls_wR_factor_ref     0.0772
_refine_ls_goodness_of_fit_ref     1.026
_refine_ls_restrained_S_all     1.026
_refine_ls_number_reflns     8916
_refine_ls_number_parameters     541
_refine_ls_number_restraints     0
_refine_ls_hydrogen_treatment     constr
_refine_ls_weighting_scheme     calc
_refine_ls_weighting_details
               'calc w=1/[\s^2^(Fo^2^)+(0.0315P)^2^+P] where P=(Fo^2^+2Fc^2^)/3'
_atom_sites_solution_hydrogens     geom
_atom_sites_solution_primary     direct
_atom_sites_solution_secondary     difmap
_refine_ls_shift/su_max     0.001
_refine_ls_shift/su_mean     0.000
_refine_diff_density_max     0.370
_refine_diff_density_min     -0.463
_refine_ls_extinction_method     none
loop_
    _atom_type_symbol
    _atom_type_description
    _atom_type_scat_dispersion_real
    _atom_type_scat_dispersion_imag
    _atom_type_scat_source
    'Ru' 'Ru' -1.2594 0.8363
                         'International Tables Vol C Tables 4.2.6.8 and 6.1.1.4'
    'F' 'F' 0.0171 0.0103
                         'International Tables Vol C Tables 4.2.6.8 and 6.1.1.4'
    'N' 'N' 0.0061 0.0033
                         'International Tables Vol C Tables 4.2.6.8 and 6.1.1.4'
    'C' 'C' 0.0033 0.0016
                         'International Tables Vol C Tables 4.2.6.8 and 6.1.1.4'
    'H' 'H' 0.0000 0.0000
                         'International Tables Vol C Tables 4.2.6.8 and 6.1.1.4'
_computing_data_collection
;
MSC/AFC Diffractometer Control Software (Molecular Structure Corporation,
1993)
;
_computing_cell_refinement
;
MSC/AFC Diffractometer Control Software (Molecular Structure Corporation,
1993)
;
_computing_data_reduction     'CrystalStructure (Rigaku/MSC, 2007)'
_computing_structure_solution     'SHELXS97 (Sheldrick, 2008)'
_computing_structure_refinement     'SHELXL97 (Sheldrick, 2008)'
_computing_molecular_graphics     'ORTEP-3 for Windows (Farrugia, 1997)'
_computing_publication_material     'SHELXL97 (Sheldrick, 2008)'
loop_
    _atom_site_type_symbol
    _atom_site_label
    _atom_site_fract_x
    _atom_site_fract_y
    _atom_site_fract_z
    _atom_site_U_iso_or_equiv
    _atom_site_adp_type
    _atom_site_calc_flag
    _atom_site_refinement_flags
    _atom_site_occupancy
    _atom_site_disorder_assembly
    _atom_site_disorder_group
    Ru Ru 0.471753(17) 0.400275(13) 0.271619(12) 0.02657(5) Uani d . 1 . .
    F F1 0.3640(2) 0.24901(18) 0.04049(12) 0.0786(6) Uani d . 1 . .
    F F2 0.22719(18) 0.18331(13) 0.09802(13) 0.0689(5) Uani d . 1 . .
    F F3 0.1734(2) 0.27779(16) 0.00105(12) 0.0851(7) Uani d . 1 . .
    N N1 0.48801(17) 0.23935(14) 0.24134(12) 0.0294(4) Uani d . 1 . .
    N N2 0.63417(17) 0.45653(14) 0.24213(12) 0.0299(4) Uani d . 1 . .
    N N3 0.48445(17) 0.56603(14) 0.32700(12) 0.0298(4) Uani d . 1 . .
    N N4 0.35981(17) 0.35415(14) 0.34439(12) 0.0298(4) Uani d . 1 . .
    C C1 0.4225(2) 0.14717(17) 0.26053(15) 0.0316(4) Uani d . 1 . .
    C C2 0.4644(2) 0.05090(18) 0.23099(17) 0.0377(5) Uani d . 1 . .
    H H2 0.4345 -0.0213 0.2357 0.045 Uiso calc R 1 . .
    C C3 0.5547(2) 0.08434(18) 0.19533(16) 0.0361(5) Uani d . 1 . .
    H H3 0.5985 0.0395 0.1708 0.043 Uiso calc R 1 . .
    C C4 0.5711(2) 0.20292(17) 0.20232(15) 0.0307(4) Uani d . 1 . .
    C C5 0.6656(2) 0.27158(17) 0.18138(15) 0.0315(4) Uani d . 1 . .
    C C6 0.6940(2) 0.38916(18) 0.19976(15) 0.0319(4) Uani d . 1 . .
    C C7 0.7891(2) 0.45943(19) 0.17640(17) 0.0387(5) Uani d . 1 . .
    H H7 0.8423 0.4352 0.1470 0.046 Uiso calc R 1 . .
    C C8 0.7876(2) 0.56714(19) 0.20473(17) 0.0395(5) Uani d . 1 . .
    H H8 0.8404 0.6306 0.1990 0.047 Uiso calc R 1 . .
    C C9 0.6906(2) 0.56663(17) 0.24508(15) 0.0321(4) Uani d . 1 . .
    C C10 0.6577(2) 0.66209(17) 0.28066(15) 0.0324(4) Uani d . 1 . .
    C C11 0.5596(2) 0.66036(17) 0.31677(15) 0.0322(4) Uani d . 1 . .
    C C12 0.5197(2) 0.75756(18) 0.34796(17) 0.0399(5) Uani d . 1 . .
    H H12 0.5536 0.8309 0.3469 0.048 Uiso calc R 1 . .
    C C13 0.4246(2) 0.72243(18) 0.37877(17) 0.0396(5) Uani d . 1 . .
    H H13 0.3797 0.7669 0.4024 0.048 Uiso calc R 1 . .
    C C14 0.4047(2) 0.60352(17) 0.36877(15) 0.0323(4) Uani d . 1 . .
    C C15 0.3193(2) 0.53684(18) 0.39806(15) 0.0318(4) Uani d . 1 . .
    C C16 0.3048(2) 0.42202(18) 0.39022(15) 0.0325(4) Uani d . 1 . .
    C C17 0.2271(2) 0.3562(2) 0.42782(18) 0.0414(5) Uani d . 1 . .
    H H17 0.1823 0.3827 0.4636 0.050 Uiso calc R 1 . .
    C C18 0.2304(2) 0.2485(2) 0.40216(18) 0.0417(5) Uani d . 1 . .
    H H18 0.1872 0.1872 0.4162 0.050 Uiso calc R 1 . .
    C C19 0.3125(2) 0.24602(18) 0.34939(16) 0.0326(4) Uani d . 1 . .
    C C20 0.3387(2) 0.14895(17) 0.30846(15) 0.0324(4) Uani d . 1 . .
    C C21 0.7482(2) 0.21607(17) 0.14047(16) 0.0326(4) Uani d . 1 . .
    C C22 0.6894(2) 0.1358(2) 0.05146(17) 0.0408(5) Uani d . 1 . .
    H H22 0.5974 0.1164 0.0161 0.049 Uiso calc R 1 . .
    C C23 0.7674(3) 0.0847(2) 0.01522(19) 0.0500(6) Uani d . 1 . .
    H H23 0.7273 0.0308 -0.0442 0.060 Uiso calc R 1 . .
    C C24 0.9036(3) 0.1132(2) 0.0667(2) 0.0520(7) Uani d . 1 . .
    H H24 0.9555 0.0792 0.0418 0.062 Uiso calc R 1 . .
    C C25 0.9633(3) 0.1925(2) 0.1554(2) 0.0489(6) Uani d . 1 . .
    H H25 1.0554 0.2119 0.1903 0.059 Uiso calc R 1 . .
    C C26 0.8858(2) 0.2429(2) 0.19212(17) 0.0400(5) Uani d . 1 . .
    H H26 0.9262 0.2955 0.2522 0.048 Uiso calc R 1 . .
    C C27 0.7324(2) 0.77578(18) 0.28066(17) 0.0356(5) Uani d . 1 . .
    C C28 0.7179(3) 0.8016(2) 0.19709(19) 0.0444(6) Uani d . 1 . .
    H H28 0.6628 0.7469 0.1393 0.053 Uiso calc R 1 . .
    C C29 0.7850(3) 0.9086(2) 0.1989(2) 0.0539(7) Uani d . 1 . .
    H H29 0.7758 0.9248 0.1424 0.065 Uiso calc R 1 . .
    C C30 0.8646(3) 0.9902(2) 0.2837(2) 0.0583(8) Uani d . 1 . .
    H H30 0.9086 1.0620 0.2848 0.070 Uiso calc R 1 . .
    C C31 0.8792(3) 0.9664(2) 0.3666(2) 0.0583(7) Uani d . 1 . .
    H H31 0.9328 1.0223 0.4241 0.070 Uiso calc R 1 . .
    C C32 0.8145(3) 0.8591(2) 0.36579(19) 0.0481(6) Uani d . 1 . .
    H H32 0.8263 0.8432 0.4227 0.058 Uiso calc R 1 . .
    C C33 0.2382(2) 0.59080(18) 0.44118(15) 0.0323(4) Uani d . 1 . .
    C C34 0.0990(2) 0.5541(2) 0.39707(18) 0.0408(5) Uani d . 1 . .
    H H34 0.0564 0.4958 0.3401 0.049 Uiso calc R 1 . .
    C C35 0.0225(2) 0.6028(2) 0.43629(19) 0.0460(6) Uani d . 1 . .
    H H35 -0.0708 0.5762 0.4063 0.055 Uiso calc R 1 . .
    C C36 0.0845(3) 0.6905(2) 0.51967(19) 0.0451(6) Uani d . 1 . .
    H H36 0.0333 0.7239 0.5458 0.054 Uiso calc R 1 . .
    C C37 0.2227(3) 0.7289(2) 0.56426(18) 0.0444(6) Uani d . 1 . .
    H H37 0.2647 0.7883 0.6206 0.053 Uiso calc R 1 . .
    C C38 0.2992(2) 0.6791(2) 0.52544(16) 0.0391(5) Uani d . 1 . .
    H H38 0.3924 0.7051 0.5562 0.047 Uiso calc R 1 . .
    C C39 0.2704(2) 0.03916(18) 0.31815(18) 0.0381(5) Uani d . 1 . .
    C C40 0.1691(3) -0.0434(2) 0.2397(2) 0.0515(6) Uani d . 1 . .
    H H40 0.1457 -0.0323 0.1802 0.062 Uiso calc R 1 . .
    C C41 0.1022(3) -0.1432(2) 0.2495(3) 0.0689(9) Uani d . 1 . .
    H H41 0.0344 -0.1987 0.1965 0.083 Uiso calc R 1 . .
    C C42 0.1356(4) -0.1602(3) 0.3369(3) 0.0776(11) Uani d . 1 . .
    H H42 0.0902 -0.2270 0.3431 0.093 Uiso calc R 1 . .
    C C43 0.2352(4) -0.0792(3) 0.4144(3) 0.0702(10) Uani d . 1 . .
    H H43 0.2571 -0.0907 0.4737 0.084 Uiso calc R 1 . .
    C C44 0.3045(3) 0.0206(2) 0.4057(2) 0.0542(7) Uani d . 1 . .
    H H44 0.3737 0.0749 0.4589 0.065 Uiso calc R 1 . .
    C C45 0.3393(2) 0.38402(18) 0.15662(15) 0.0330(4) Uani d . 1 . .
    C C46 0.2869(3) 0.4779(2) 0.13103(17) 0.0445(6) Uani d . 1 . .
    C C47 0.3502(4) 0.5498(3) 0.0933(2) 0.0684(9) Uani d . 1 . .
    H H47 0.4251 0.5396 0.0832 0.082 Uiso calc R 1 . .
    C C48 0.3010(5) 0.6381(3) 0.0703(3) 0.0933(14) Uani d . 1 . .
    H H48 0.3441 0.6874 0.0458 0.112 Uiso calc R 1 . .
    C C49 0.1903(6) 0.6521(4) 0.0837(3) 0.1069(17) Uani d . 1 . .
    H H49 0.1581 0.7109 0.0683 0.128 Uiso calc R 1 . .
    C C50 0.1267(5) 0.5808(4) 0.1193(3) 0.1007(14) Uani d . 1 . .
    H H50 0.0504 0.5905 0.1273 0.121 Uiso calc R 1 . .
    C C51 0.1739(3) 0.4937(3) 0.1439(3) 0.0708(9) Uani d . 1 . .
    H H51 0.1301 0.4458 0.1690 0.085 Uiso calc R 1 . .
    C C52 0.2759(3) 0.2741(2) 0.07449(18) 0.0488(6) Uani d . 1 . .
loop_
    _atom_site_aniso_label
    _atom_site_aniso_U_11
    _atom_site_aniso_U_22
    _atom_site_aniso_U_33
    _atom_site_aniso_U_12
    _atom_site_aniso_U_13
    _atom_site_aniso_U_23
    Ru 0.02924(9) 0.02307(8) 0.02976(9) 0.00762(6) 0.01476(6) 0.00812(6)
    F1 0.0846(13) 0.1001(15) 0.0493(10) 0.0397(12) 0.0318(10) -0.0019(9)
    F2 0.0632(11) 0.0388(8) 0.0758(12) 0.0029(8) 0.0093(9) 0.0041(8)
    F3 0.0862(13) 0.0716(12) 0.0522(10) 0.0363(11) -0.0189(9) -0.0045(9)
    N1 0.0312(9) 0.0255(8) 0.0343(9) 0.0092(7) 0.0158(7) 0.0096(7)
    N2 0.0329(9) 0.0259(8) 0.0350(9) 0.0086(7) 0.0183(8) 0.0095(7)
    N3 0.0331(9) 0.0254(8) 0.0338(9) 0.0083(7) 0.0175(8) 0.0087(7)
    N4 0.0324(9) 0.0260(8) 0.0355(9) 0.0094(7) 0.0179(8) 0.0105(7)
    C1 0.0344(11) 0.0248(10) 0.0360(11) 0.0079(8) 0.0151(9) 0.0093(8)
    C2 0.0447(13) 0.0232(10) 0.0484(13) 0.0106(9) 0.0222(11) 0.0113(9)
    C3 0.0416(12) 0.0276(10) 0.0450(12) 0.0143(9) 0.0229(10) 0.0095(9)
    C4 0.0327(10) 0.0276(10) 0.0323(10) 0.0105(8) 0.0136(9) 0.0078(8)
    C5 0.0338(11) 0.0296(10) 0.0338(11) 0.0120(8) 0.0163(9) 0.0079(8)
    C6 0.0327(11) 0.0317(10) 0.0340(11) 0.0093(9) 0.0171(9) 0.0098(9)
    C7 0.0414(12) 0.0357(11) 0.0495(13) 0.0131(10) 0.0293(11) 0.0137(10)
    C8 0.0416(12) 0.0322(11) 0.0532(14) 0.0082(9) 0.0301(11) 0.0141(10)
    C9 0.0342(11) 0.0284(10) 0.0361(11) 0.0075(8) 0.0176(9) 0.0106(9)
    C10 0.0381(11) 0.0271(10) 0.0351(11) 0.0085(9) 0.0183(9) 0.0110(8)
    C11 0.0386(11) 0.0247(10) 0.0344(11) 0.0078(8) 0.0175(9) 0.0083(8)
    C12 0.0506(14) 0.0245(10) 0.0512(14) 0.0107(10) 0.0290(12) 0.0106(9)
    C13 0.0474(13) 0.0283(11) 0.0514(14) 0.0150(10) 0.0283(11) 0.0104(10)
    C14 0.0344(11) 0.0274(10) 0.0377(11) 0.0100(8) 0.0184(9) 0.0076(8)
    C15 0.0314(10) 0.0309(10) 0.0343(11) 0.0093(8) 0.0160(9) 0.0077(8)
    C16 0.0342(11) 0.0320(11) 0.0367(11) 0.0111(9) 0.0195(9) 0.0111(9)
    C17 0.0489(14) 0.0381(12) 0.0531(14) 0.0154(10) 0.0354(12) 0.0182(11)
    C18 0.0482(14) 0.0349(12) 0.0563(15) 0.0128(10) 0.0343(12) 0.0196(11)
    C19 0.0331(11) 0.0300(10) 0.0393(11) 0.0087(8) 0.0188(9) 0.0134(9)
    C20 0.0363(11) 0.0272(10) 0.0356(11) 0.0079(8) 0.0162(9) 0.0120(8)
    C21 0.0372(11) 0.0276(10) 0.0392(11) 0.0110(9) 0.0210(10) 0.0117(9)
    C22 0.0422(13) 0.0399(12) 0.0407(12) 0.0142(10) 0.0178(11) 0.0093(10)
    C23 0.0616(17) 0.0457(14) 0.0445(14) 0.0198(13) 0.0267(13) 0.0045(11)
    C24 0.0590(16) 0.0535(15) 0.0626(17) 0.0301(13) 0.0393(15) 0.0171(13)
    C25 0.0396(13) 0.0533(15) 0.0624(17) 0.0205(12) 0.0256(12) 0.0198(13)
    C26 0.0391(12) 0.0368(12) 0.0433(13) 0.0114(10) 0.0183(10) 0.0075(10)
    C27 0.0404(12) 0.0284(10) 0.0456(12) 0.0106(9) 0.0249(10) 0.0135(9)
    C28 0.0563(15) 0.0386(13) 0.0490(14) 0.0159(11) 0.0298(12) 0.0186(11)
    C29 0.0720(19) 0.0478(15) 0.0694(18) 0.0261(14) 0.0449(16) 0.0372(14)
    C30 0.0627(18) 0.0360(13) 0.093(2) 0.0142(13) 0.0442(17) 0.0323(15)
    C31 0.0586(17) 0.0326(13) 0.0690(19) -0.0003(12) 0.0201(15) 0.0102(12)
    C32 0.0553(15) 0.0366(13) 0.0484(14) 0.0045(11) 0.0211(12) 0.0141(11)
    C33 0.0338(11) 0.0309(10) 0.0382(11) 0.0118(9) 0.0198(9) 0.0114(9)
    C34 0.0374(12) 0.0358(12) 0.0467(13) 0.0083(10) 0.0198(11) 0.0054(10)
    C35 0.0333(12) 0.0520(15) 0.0566(15) 0.0133(11) 0.0226(11) 0.0163(12)
    C36 0.0513(14) 0.0486(14) 0.0538(15) 0.0249(12) 0.0351(13) 0.0185(12)
    C37 0.0533(15) 0.0452(13) 0.0389(12) 0.0176(11) 0.0247(11) 0.0077(10)
    C38 0.0362(12) 0.0424(13) 0.0380(12) 0.0132(10) 0.0155(10) 0.0086(10)
    C39 0.0440(13) 0.0278(10) 0.0543(14) 0.0130(9) 0.0296(11) 0.0171(10)
    C40 0.0497(15) 0.0358(13) 0.0686(18) 0.0077(11) 0.0285(14) 0.0125(12)
    C41 0.0570(18) 0.0348(14) 0.115(3) 0.0056(13) 0.0444(19) 0.0157(16)
    C42 0.087(2) 0.0402(16) 0.150(4) 0.0267(17) 0.083(3) 0.048(2)
    C43 0.105(3) 0.0600(19) 0.100(3) 0.046(2) 0.075(2) 0.054(2)
    C44 0.0735(19) 0.0410(14) 0.0622(17) 0.0212(13) 0.0368(15) 0.0242(13)
    C45 0.0350(11) 0.0344(11) 0.0320(11) 0.0102(9) 0.0159(9) 0.0110(9)
    C46 0.0549(15) 0.0376(12) 0.0338(12) 0.0156(11) 0.0078(11) 0.0124(10)
    C47 0.084(2) 0.0602(18) 0.0561(18) 0.0131(17) 0.0190(16) 0.0321(15)
    C48 0.132(4) 0.060(2) 0.068(2) 0.019(2) 0.012(2) 0.0407(18)
    C49 0.141(4) 0.064(2) 0.094(3) 0.053(3) 0.006(3) 0.029(2)
    C50 0.100(3) 0.088(3) 0.122(4) 0.066(3) 0.030(3) 0.035(3)
    C51 0.074(2) 0.065(2) 0.090(2) 0.0413(18) 0.0342(19) 0.0320(18)
    C52 0.0496(15) 0.0482(15) 0.0396(13) 0.0197(12) 0.0091(11) 0.0055(11)
_geom_special_details
;
 All esds (except the esd in the dihedral angle between two l.s. planes)
 are estimated using the full covariance matrix.  The cell esds are taken
 into account individually in the estimation of esds in distances, angles
 and torsion angles; correlations between esds in cell parameters are only
 used when they are defined by crystal symmetry.  An approximate (isotropic)
 treatment of cell esds is used for estimating esds involving l.s. planes.
;
loop_
    _geom_bond_atom_site_label_1
    _geom_bond_atom_site_label_2
    _geom_bond_site_symmetry_2
    _geom_bond_distance
    _geom_bond_publ_flag
    Ru C45 . 1.838(2) no
    Ru N1 . 2.053(2) no
    Ru N2 . 2.040(2) no
    Ru N3 . 2.053(2) no
    Ru N4 . 2.038(2) no
    F1 C52 . 1.331(3) no
    F2 C52 . 1.341(3) no
    F3 C52 . 1.333(3) no
    N1 C4 . 1.378(3) no
    N1 C1 . 1.384(3) no
    N2 C9 . 1.385(3) no
    N2 C6 . 1.388(3) no
    N3 C11 . 1.377(3) no
    N3 C14 . 1.378(3) no
    N4 C16 . 1.380(3) no
    N4 C19 . 1.385(3) no
    C1 C20 . 1.388(3) no
    C1 C2 . 1.439(3) no
    C2 C3 . 1.346(3) no
    C2 H2 . 0.9300 no
    C3 C4 . 1.447(3) no
    C3 H3 . 0.9300 no
    C4 C5 . 1.393(3) no
    C5 C6 . 1.398(3) no
    C5 C21 . 1.499(3) no
    C6 C7 . 1.432(3) no
    C7 C8 . 1.349(3) no
    C7 H7 . 0.9300 no
    C8 C9 . 1.428(3) no
    C8 H8 . 0.9300 no
    C9 C10 . 1.398(3) no
    C10 C11 . 1.392(3) no
    C10 C27 . 1.501(3) no
    C11 C12 . 1.443(3) no
    C12 C13 . 1.340(3) no
    C12 H12 . 0.9300 no
    C13 C14 . 1.439(3) no
    C13 H13 . 0.9300 no
    C14 C15 . 1.396(3) no
    C15 C16 . 1.400(3) no
    C15 C33 . 1.495(3) no
    C16 C17 . 1.428(3) no
    C17 C18 . 1.350(3) no
    C17 H17 . 0.9300 no
    C18 C19 . 1.433(3) no
    C18 H18 . 0.9300 no
    C19 C20 . 1.401(3) no
    C20 C39 . 1.499(3) no
    C21 C22 . 1.390(3) no
    C21 C26 . 1.391(3) no
    C22 C23 . 1.387(3) no
    C22 H22 . 0.9300 no
    C23 C24 . 1.376(4) no
    C23 H23 . 0.9300 no
    C24 C25 . 1.382(4) no
    C24 H24 . 0.9300 no
    C25 C26 . 1.382(3) no
    C25 H25 . 0.9300 no
    C26 H26 . 0.9300 no
    C27 C28 . 1.384(3) no
    C27 C32 . 1.386(3) no
    C28 C29 . 1.390(3) no
    C28 H28 . 0.9300 no
    C29 C30 . 1.369(4) no
    C29 H29 . 0.9300 no
    C30 C31 . 1.362(4) no
    C30 H30 . 0.9300 no
    C31 C32 . 1.390(3) no
    C31 H31 . 0.9300 no
    C32 H32 . 0.9300 no
    C33 C34 . 1.387(3) no
    C33 C38 . 1.388(3) no
    C34 C35 . 1.383(3) no
    C34 H34 . 0.9300 no
    C35 C36 . 1.376(4) no
    C35 H35 . 0.9300 no
    C36 C37 . 1.377(4) no
    C36 H36 . 0.9300 no
    C37 C38 . 1.387(3) no
    C37 H37 . 0.9300 no
    C38 H38 . 0.9300 no
    C39 C40 . 1.382(4) no
    C39 C44 . 1.382(4) no
    C40 C41 . 1.390(4) no
    C40 H40 . 0.9300 no
    C41 C42 . 1.370(5) no
    C41 H41 . 0.9300 no
    C42 C43 . 1.360(5) no
    C42 H42 . 0.9300 no
    C43 C44 . 1.392(4) no
    C43 H43 . 0.9300 no
    C44 H44 . 0.9300 no
    C45 C46 . 1.494(3) no
    C45 C52 . 1.526(3) no
    C46 C47 . 1.383(4) no
    C46 C51 . 1.389(4) no
    C47 C48 . 1.401(5) no
    C47 H47 . 0.9300 no
    C48 C49 . 1.359(6) no
    C48 H48 . 0.9300 no
    C49 C50 . 1.356(7) no
    C49 H49 . 0.9300 no
    C50 C51 . 1.383(5) no
    C50 H50 . 0.9300 no
    C51 H51 . 0.9300 no
loop_
    _geom_contact_atom_site_label_1
    _geom_contact_atom_site_label_2
    _geom_contact_distance
    _geom_contact_site_symmetry_1
    _geom_contact_site_symmetry_2
    _geom_contact_publ_flag
    H37 C3 2.79 . 2_666 yes
    H37 C4 2.72 . 2_666 yes
    H38 C1 2.86 . 2_666 yes
loop_
    _geom_angle_atom_site_label_1
    _geom_angle_atom_site_label_2
    _geom_angle_atom_site_label_3
    _geom_angle_site_symmetry_1
    _geom_angle_site_symmetry_3
    _geom_angle
    _geom_angle_publ_flag
    C45 Ru N4 . . 100.99(8) no
    C45 Ru N2 . . 98.27(8) no
    N4 Ru N2 . . 160.70(7) no
    C45 Ru N1 . . 97.70(8) no
    N4 Ru N1 . . 89.42(7) no
    N2 Ru N1 . . 89.28(7) no
    C45 Ru N3 . . 93.42(9) no
    N4 Ru N3 . . 88.58(7) no
    N2 Ru N3 . . 89.01(7) no
    N1 Ru N3 . . 168.88(7) no
    C4 N1 C1 . . 106.29(17) no
    C4 N1 Ru . . 126.95(14) no
    C1 N1 Ru . . 126.68(14) no
    C9 N2 C6 . . 106.62(17) no
    C9 N2 Ru . . 126.37(14) no
    C6 N2 Ru . . 126.16(13) no
    C11 N3 C14 . . 106.12(17) no
    C11 N3 Ru . . 126.55(14) no
    C14 N3 Ru . . 126.65(14) no
    C16 N4 C19 . . 106.40(17) no
    C16 N4 Ru . . 126.59(14) no
    C19 N4 Ru . . 126.71(14) no
    N1 C1 C20 . . 125.66(19) no
    N1 C1 C2 . . 109.44(18) no
    C20 C1 C2 . . 124.67(19) no
    C3 C2 C1 . . 107.56(19) no
    C3 C2 H2 . . 126.2 no
    C1 C2 H2 . . 126.2 no
    C2 C3 C4 . . 107.30(19) no
    C2 C3 H3 . . 126.3 no
    C4 C3 H3 . . 126.3 no
    N1 C4 C5 . . 125.50(18) no
    N1 C4 C3 . . 109.39(18) no
    C5 C4 C3 . . 124.84(19) no
    C4 C5 C6 . . 125.03(19) no
    C4 C5 C21 . . 117.48(18) no
    C6 C5 C21 . . 117.42(18) no
    N2 C6 C5 . . 126.04(19) no
    N2 C6 C7 . . 108.92(18) no
    C5 C6 C7 . . 125.0(2) no
    C8 C7 C6 . . 107.54(19) no
    C8 C7 H7 . . 126.2 no
    C6 C7 H7 . . 126.2 no
    C7 C8 C9 . . 108.05(19) no
    C7 C8 H8 . . 126.0 no
    C9 C8 H8 . . 126.0 no
    N2 C9 C10 . . 125.95(19) no
    N2 C9 C8 . . 108.87(18) no
    C10 C9 C8 . . 125.18(19) no
    C11 C10 C9 . . 124.88(19) no
    C11 C10 C27 . . 116.57(19) no
    C9 C10 C27 . . 118.55(19) no
    N3 C11 C10 . . 125.57(19) no
    N3 C11 C12 . . 109.51(18) no
    C10 C11 C12 . . 124.92(19) no
    C13 C12 C11 . . 107.20(19) no
    C13 C12 H12 . . 126.4 no
    C11 C12 H12 . . 126.4 no
    C12 C13 C14 . . 107.6(2) no
    C12 C13 H13 . . 126.2 no
    C14 C13 H13 . . 126.2 no
    N3 C14 C15 . . 125.25(19) no
    N3 C14 C13 . . 109.39(18) no
    C15 C14 C13 . . 125.4(2) no
    C14 C15 C16 . . 124.24(19) no
    C14 C15 C33 . . 118.35(19) no
    C16 C15 C33 . . 117.40(18) no
    N4 C16 C15 . . 126.30(19) no
    N4 C16 C17 . . 109.27(18) no
    C15 C16 C17 . . 124.4(2) no
    C18 C17 C16 . . 107.7(2) no
    C18 C17 H17 . . 126.1 no
    C16 C17 H17 . . 126.1 no
    C17 C18 C19 . . 107.39(19) no
    C17 C18 H18 . . 126.3 no
    C19 C18 H18 . . 126.3 no
    N4 C19 C20 . . 125.80(19) no
    N4 C19 C18 . . 109.13(18) no
    C20 C19 C18 . . 125.06(19) no
    C1 C20 C19 . . 125.15(19) no
    C1 C20 C39 . . 118.16(19) no
    C19 C20 C39 . . 116.69(19) no
    C22 C21 C26 . . 118.6(2) no
    C22 C21 C5 . . 121.1(2) no
    C26 C21 C5 . . 120.2(2) no
    C23 C22 C21 . . 120.3(2) no
    C23 C22 H22 . . 119.9 no
    C21 C22 H22 . . 119.9 no
    C24 C23 C22 . . 120.4(2) no
    C24 C23 H23 . . 119.8 no
    C22 C23 H23 . . 119.8 no
    C23 C24 C25 . . 120.0(2) no
    C23 C24 H24 . . 120.0 no
    C25 C24 H24 . . 120.0 no
    C24 C25 C26 . . 119.8(2) no
    C24 C25 H25 . . 120.1 no
    C26 C25 H25 . . 120.1 no
    C25 C26 C21 . . 120.9(2) no
    C25 C26 H26 . . 119.5 no
    C21 C26 H26 . . 119.5 no
    C28 C27 C32 . . 118.5(2) no
    C28 C27 C10 . . 121.5(2) no
    C32 C27 C10 . . 119.9(2) no
    C27 C28 C29 . . 120.5(3) no
    C27 C28 H28 . . 119.7 no
    C29 C28 H28 . . 119.7 no
    C30 C29 C28 . . 120.1(3) no
    C30 C29 H29 . . 119.9 no
    C28 C29 H29 . . 119.9 no
    C31 C30 C29 . . 120.1(2) no
    C31 C30 H30 . . 120.0 no
    C29 C30 H30 . . 120.0 no
    C30 C31 C32 . . 120.4(3) no
    C30 C31 H31 . . 119.8 no
    C32 C31 H31 . . 119.8 no
    C27 C32 C31 . . 120.4(3) no
    C27 C32 H32 . . 119.8 no
    C31 C32 H32 . . 119.8 no
    C34 C33 C38 . . 118.2(2) no
    C34 C33 C15 . . 120.5(2) no
    C38 C33 C15 . . 121.36(19) no
    C35 C34 C33 . . 121.2(2) no
    C35 C34 H34 . . 119.4 no
    C33 C34 H34 . . 119.4 no
    C36 C35 C34 . . 119.9(2) no
    C36 C35 H35 . . 120.0 no
    C34 C35 H35 . . 120.0 no
    C35 C36 C37 . . 119.8(2) no
    C35 C36 H36 . . 120.1 no
    C37 C36 H36 . . 120.1 no
    C36 C37 C38 . . 120.2(2) no
    C36 C37 H37 . . 119.9 no
    C38 C37 H37 . . 119.9 no
    C37 C38 C33 . . 120.7(2) no
    C37 C38 H38 . . 119.6 no
    C33 C38 H38 . . 119.6 no
    C40 C39 C44 . . 119.1(2) no
    C40 C39 C20 . . 120.1(2) no
    C44 C39 C20 . . 120.7(2) no
    C39 C40 C41 . . 120.0(3) no
    C39 C40 H40 . . 120.0 no
    C41 C40 H40 . . 120.0 no
    C42 C41 C40 . . 120.4(3) no
    C42 C41 H41 . . 119.8 no
    C40 C41 H41 . . 119.8 no
    C43 C42 C41 . . 119.9(3) no
    C43 C42 H42 . . 120.1 no
    C41 C42 H42 . . 120.1 no
    C42 C43 C44 . . 120.5(3) no
    C42 C43 H43 . . 119.7 no
    C44 C43 H43 . . 119.7 no
    C39 C44 C43 . . 120.0(3) no
    C39 C44 H44 . . 120.0 no
    C43 C44 H44 . . 120.0 no
    C46 C45 C52 . . 112.38(19) no
    C46 C45 Ru . . 124.10(16) no
    C52 C45 Ru . . 123.44(17) no
    C47 C46 C51 . . 119.1(3) no
    C47 C46 C45 . . 120.2(3) no
    C51 C46 C45 . . 120.7(2) no
    C46 C47 C48 . . 119.7(4) no
    C46 C47 H47 . . 120.2 no
    C48 C47 H47 . . 120.2 no
    C49 C48 C47 . . 120.2(4) no
    C49 C48 H48 . . 119.9 no
    C47 C48 H48 . . 119.9 no
    C50 C49 C48 . . 120.3(4) no
    C50 C49 H49 . . 119.8 no
    C48 C49 H49 . . 119.8 no
    C49 C50 C51 . . 120.9(4) no
    C49 C50 H50 . . 119.5 no
    C51 C50 H50 . . 119.5 no
    C50 C51 C46 . . 119.8(4) no
    C50 C51 H51 . . 120.1 no
    C46 C51 H51 . . 120.1 no
    F1 C52 F3 . . 106.0(2) no
    F1 C52 F2 . . 106.0(2) no
    F3 C52 F2 . . 105.4(2) no
    F1 C52 C45 . . 111.8(2) no
    F3 C52 C45 . . 113.4(2) no
    F2 C52 C45 . . 113.6(2) no
loop_
    _geom_torsion_atom_site_label_1
    _geom_torsion_atom_site_label_2
    _geom_torsion_atom_site_label_3
    _geom_torsion_atom_site_label_4
    _geom_torsion_site_symmetry_1
    _geom_torsion_site_symmetry_2
    _geom_torsion_site_symmetry_3
    _geom_torsion_site_symmetry_4
    _geom_torsion
    _geom_torsion_publ_flag
    C45 Ru N1 C4 . . . . 89.58(18) no
    N4 Ru N1 C4 . . . . -169.41(17) no
    N2 Ru N1 C4 . . . . -8.66(17) no
    N3 Ru N1 C4 . . . . -89.8(4) no
    C45 Ru N1 C1 . . . . -93.94(18) no
    N4 Ru N1 C1 . . . . 7.07(18) no
    N2 Ru N1 C1 . . . . 167.82(18) no
    N3 Ru N1 C1 . . . . 86.7(4) no
    C45 Ru N2 C9 . . . . 81.26(18) no
    N4 Ru N2 C9 . . . . -94.9(3) no
    N1 Ru N2 C9 . . . . 178.93(18) no
    N3 Ru N2 C9 . . . . -12.06(18) no
    C45 Ru N2 C6 . . . . -86.67(18) no
    N4 Ru N2 C6 . . . . 97.2(2) no
    N1 Ru N2 C6 . . . . 11.00(17) no
    N3 Ru N2 C6 . . . . -179.99(18) no
    C45 Ru N3 C11 . . . . -84.89(19) no
    N4 Ru N3 C11 . . . . 174.18(18) no
    N2 Ru N3 C11 . . . . 13.33(18) no
    N1 Ru N3 C11 . . . . 94.5(4) no
    C45 Ru N3 C14 . . . . 84.30(19) no
    N4 Ru N3 C14 . . . . -16.63(18) no
    N2 Ru N3 C14 . . . . -177.48(18) no
    N1 Ru N3 C14 . . . . -96.3(4) no
    C45 Ru N4 C16 . . . . -82.03(19) no
    N2 Ru N4 C16 . . . . 94.1(3) no
    N1 Ru N4 C16 . . . . -179.75(18) no
    N3 Ru N4 C16 . . . . 11.18(18) no
    C45 Ru N4 C19 . . . . 90.84(19) no
    N2 Ru N4 C19 . . . . -93.0(3) no
    N1 Ru N4 C19 . . . . -6.89(18) no
    N3 Ru N4 C19 . . . . -175.96(18) no
    C4 N1 C1 C20 . . . . 173.6(2) no
    Ru N1 C1 C20 . . . . -3.5(3) no
    C4 N1 C1 C2 . . . . -1.1(2) no
    Ru N1 C1 C2 . . . . -178.15(14) no
    N1 C1 C2 C3 . . . . 0.6(3) no
    C20 C1 C2 C3 . . . . -174.1(2) no
    C1 C2 C3 C4 . . . . 0.2(3) no
    C1 N1 C4 C5 . . . . -173.0(2) no
    Ru N1 C4 C5 . . . . 4.0(3) no
    C1 N1 C4 C3 . . . . 1.2(2) no
    Ru N1 C4 C3 . . . . 178.23(14) no
    C2 C3 C4 N1 . . . . -0.8(3) no
    C2 C3 C4 C5 . . . . 173.4(2) no
    N1 C4 C5 C6 . . . . 2.3(4) no
    C3 C4 C5 C6 . . . . -171.1(2) no
    N1 C4 C5 C21 . . . . 179.02(19) no
    C3 C4 C5 C21 . . . . 5.7(3) no
    C9 N2 C6 C5 . . . . -179.2(2) no
    Ru N2 C6 C5 . . . . -9.3(3) no
    C9 N2 C6 C7 . . . . 0.1(2) no
    Ru N2 C6 C7 . . . . 169.97(15) no
    C4 C5 C6 N2 . . . . 0.6(4) no
    C21 C5 C6 N2 . . . . -176.2(2) no
    C4 C5 C6 C7 . . . . -178.6(2) no
    C21 C5 C6 C7 . . . . 4.6(3) no
    N2 C6 C7 C8 . . . . 0.4(3) no
    C5 C6 C7 C8 . . . . 179.7(2) no
    C6 C7 C8 C9 . . . . -0.8(3) no
    C6 N2 C9 C10 . . . . 178.8(2) no
    Ru N2 C9 C10 . . . . 8.9(3) no
    C6 N2 C9 C8 . . . . -0.6(2) no
    Ru N2 C9 C8 . . . . -170.43(15) no
    C7 C8 C9 N2 . . . . 0.9(3) no
    C7 C8 C9 C10 . . . . -178.5(2) no
    N2 C9 C10 C11 . . . . -1.7(4) no
    C8 C9 C10 C11 . . . . 177.6(2) no
    N2 C9 C10 C27 . . . . 178.2(2) no
    C8 C9 C10 C27 . . . . -2.5(3) no
    C14 N3 C11 C10 . . . . 177.5(2) no
    Ru N3 C11 C10 . . . . -11.5(3) no
    C14 N3 C11 C12 . . . . -3.4(2) no
    Ru N3 C11 C12 . . . . 167.60(15) no
    C9 C10 C11 N3 . . . . 3.1(4) no
    C27 C10 C11 N3 . . . . -176.9(2) no
    C9 C10 C11 C12 . . . . -175.9(2) no
    C27 C10 C11 C12 . . . . 4.1(3) no
    N3 C11 C12 C13 . . . . 1.6(3) no
    C10 C11 C12 C13 . . . . -179.3(2) no
    C11 C12 C13 C14 . . . . 0.8(3) no
    C11 N3 C14 C15 . . . . -175.3(2) no
    Ru N3 C14 C15 . . . . 13.8(3) no
    C11 N3 C14 C13 . . . . 3.9(2) no
    Ru N3 C14 C13 . . . . -167.09(15) no
    C12 C13 C14 N3 . . . . -3.0(3) no
    C12 C13 C14 C15 . . . . 176.2(2) no
    N3 C14 C15 C16 . . . . 1.1(4) no
    C13 C14 C15 C16 . . . . -177.9(2) no
    N3 C14 C15 C33 . . . . -179.2(2) no
    C13 C14 C15 C33 . . . . 1.7(3) no
    C19 N4 C16 C15 . . . . -176.3(2) no
    Ru N4 C16 C15 . . . . -2.3(3) no
    C19 N4 C16 C17 . . . . 2.6(2) no
    Ru N4 C16 C17 . . . . 176.62(15) no
    C14 C15 C16 N4 . . . . -7.3(4) no
    C33 C15 C16 N4 . . . . 173.1(2) no
    C14 C15 C16 C17 . . . . 174.0(2) no
    C33 C15 C16 C17 . . . . -5.6(3) no
    N4 C16 C17 C18 . . . . -2.3(3) no
    C15 C16 C17 C18 . . . . 176.6(2) no
    C16 C17 C18 C19 . . . . 1.0(3) no
    C16 N4 C19 C20 . . . . 177.2(2) no
    Ru N4 C19 C20 . . . . 3.2(3) no
    C16 N4 C19 C18 . . . . -1.9(2) no
    Ru N4 C19 C18 . . . . -175.98(15) no
    C17 C18 C19 N4 . . . . 0.6(3) no
    C17 C18 C19 C20 . . . . -178.6(2) no
    N1 C1 C20 C19 . . . . -3.5(4) no
    C2 C1 C20 C19 . . . . 170.4(2) no
    N1 C1 C20 C39 . . . . 176.8(2) no
    C2 C1 C20 C39 . . . . -9.4(3) no
    N4 C19 C20 C1 . . . . 3.7(4) no
    C18 C19 C20 C1 . . . . -177.3(2) no
    N4 C19 C20 C39 . . . . -176.6(2) no
    C18 C19 C20 C39 . . . . 2.5(3) no
    C4 C5 C21 C22 . . . . 65.4(3) no
    C6 C5 C21 C22 . . . . -117.6(2) no
    C4 C5 C21 C26 . . . . -113.5(2) no
    C6 C5 C21 C26 . . . . 63.5(3) no
    C26 C21 C22 C23 . . . . -0.5(3) no
    C5 C21 C22 C23 . . . . -179.4(2) no
    C21 C22 C23 C24 . . . . -0.4(4) no
    C22 C23 C24 C25 . . . . 0.6(4) no
    C23 C24 C25 C26 . . . . 0.0(4) no
    C24 C25 C26 C21 . . . . -0.8(4) no
    C22 C21 C26 C25 . . . . 1.0(4) no
    C5 C21 C26 C25 . . . . 180.0(2) no
    C11 C10 C27 C28 . . . . -112.4(3) no
    C9 C10 C27 C28 . . . . 67.6(3) no
    C11 C10 C27 C32 . . . . 65.2(3) no
    C9 C10 C27 C32 . . . . -114.8(3) no
    C32 C27 C28 C29 . . . . 0.4(4) no
    C10 C27 C28 C29 . . . . 178.0(2) no
    C27 C28 C29 C30 . . . . -1.1(4) no
    C28 C29 C30 C31 . . . . 0.7(4) no
    C29 C30 C31 C32 . . . . 0.4(5) no
    C28 C27 C32 C31 . . . . 0.7(4) no
    C10 C27 C32 C31 . . . . -177.0(2) no
    C30 C31 C32 C27 . . . . -1.1(5) no
    C14 C15 C33 C34 . . . . 116.4(2) no
    C16 C15 C33 C34 . . . . -64.0(3) no
    C14 C15 C33 C38 . . . . -63.1(3) no
    C16 C15 C33 C38 . . . . 116.6(2) no
    C38 C33 C34 C35 . . . . -0.9(4) no
    C15 C33 C34 C35 . . . . 179.7(2) no
    C33 C34 C35 C36 . . . . 1.2(4) no
    C34 C35 C36 C37 . . . . -0.6(4) no
    C35 C36 C37 C38 . . . . -0.1(4) no
    C36 C37 C38 C33 . . . . 0.4(4) no
    C34 C33 C38 C37 . . . . 0.1(4) no
    C15 C33 C38 C37 . . . . 179.5(2) no
    C1 C20 C39 C40 . . . . -70.2(3) no
    C19 C20 C39 C40 . . . . 110.1(3) no
    C1 C20 C39 C44 . . . . 112.1(3) no
    C19 C20 C39 C44 . . . . -67.7(3) no
    C44 C39 C40 C41 . . . . 0.5(4) no
    C20 C39 C40 C41 . . . . -177.3(2) no
    C39 C40 C41 C42 . . . . 0.3(4) no
    C40 C41 C42 C43 . . . . -0.3(5) no
    C41 C42 C43 C44 . . . . -0.5(5) no
    C40 C39 C44 C43 . . . . -1.3(4) no
    C20 C39 C44 C43 . . . . 176.5(2) no
    C42 C43 C44 C39 . . . . 1.4(5) no
    N4 Ru C45 C46 . . . . 93.0(2) no
    N2 Ru C45 C46 . . . . -85.7(2) no
    N1 Ru C45 C46 . . . . -176.11(19) no
    N3 Ru C45 C46 . . . . 3.8(2) no
    N4 Ru C45 C52 . . . . -90.6(2) no
    N2 Ru C45 C52 . . . . 90.7(2) no
    N1 Ru C45 C52 . . . . 0.3(2) no
    N3 Ru C45 C52 . . . . -179.79(19) no
    C52 C45 C46 C47 . . . . -90.1(3) no
    Ru C45 C46 C47 . . . . 86.7(3) no
    C52 C45 C46 C51 . . . . 89.3(3) no
    Ru C45 C46 C51 . . . . -93.9(3) no
    C51 C46 C47 C48 . . . . 1.1(5) no
    C45 C46 C47 C48 . . . . -179.5(3) no
    C46 C47 C48 C49 . . . . -1.0(6) no
    C47 C48 C49 C50 . . . . 0.0(7) no
    C48 C49 C50 C51 . . . . 0.9(7) no
    C49 C50 C51 C46 . . . . -0.8(6) no
    C47 C46 C51 C50 . . . . -0.3(5) no
    C45 C46 C51 C50 . . . . -179.7(3) no
    C46 C45 C52 F1 . . . . 110.7(2) no
    Ru C45 C52 F1 . . . . -66.1(3) no
    C46 C45 C52 F3 . . . . -9.1(3) no
    Ru C45 C52 F3 . . . . 174.08(19) no
    C46 C45 C52 F2 . . . . -129.5(2) no
    Ru C45 C52 F2 . . . . 53.7(3) no
data_global
_journal_date_recd_electronic     2008-07-03
_journal_date_accepted     2008-07-24
_journal_name_full     'Acta Crystallographica, Section E'
_journal_year     2008
_journal_volume     64
_journal_issue      9
_journal_page_first     m1110
_journal_page_last     m1110
_journal_paper_category     QM
_journal_coeditor_code     LX2062
_publ_contact_author_name     'Prof Takeshi Ken Miyamoto'
_publ_contact_author_address
;  Department of Chemistry,
   School of Science,
   Kitasato University,
   Kitasato, Sagamihara, Kanagawa 228-8555,
   Japan
;
_publ_contact_author_email     orgnmtl@kitasato-u.ac.jp
_publ_contact_author_fax     '81(42)7789953'
_publ_contact_author_phone     '81(42)7787980'
_publ_section_title
;\
(5,10,15,20-Tetraphenylporphyrinato-\k^4^<i>N</i>)(2,2,2-trifluoro-1-\
phenylethylidene-\k<i>C</i>^1^)ruthenium(II): a stable fluorinated
alkylidene complex of a ruthenium(II) porphyrin
;
loop_
    _publ_author_name
    _publ_author_address
    'Yuge, Hidetaka'
;   Department of Chemistry,
    School of Science,
    Kitasato University,
    Kitasato, Sagamihara, Kanagawa 228-8555,
    Japan
;
    'Arakawa, Natsuko'
;   Department of Chemistry,
    School of Science,
    Kitasato University,
    Kitasato, Sagamihara, Kanagawa 228-8555,
    Japan
;
    'Wada, Satoko'
;   Department of Chemistry,
    School of Science,
    Kitasato University,
    Kitasato, Sagamihara, Kanagawa 228-8555,
    Japan
;
    'Miyamoto, Takeshi Ken'
;   Department of Chemistry,
    School of Science,
    Kitasato University,
    Kitasato, Sagamihara, Kanagawa 228-8555,
    Japan
;
