# Supplementary material for: (5,10,15,20-Tetra­phenyl­porphyrinato-κ4 N)(2,2,2-trifluoro-1-phenyl­ethyl­idene-κC 1)ruthenium(II): a stable fluorinated alkyl­idene complex of a ruthenium(II) porphyrin
Source: Acta Crystallogr Sect E Struct Rep Online. 2008 Aug 6;64(Pt 9):m1110. doi: 10.1107/S1600536808023374 (PMC2960679; doi:10.1107/S1600536808023374)
Supplement: Supplementary file 2 [file e-64-m1110-Isup2.hkl]

#
# h,k,l, Fc-squared, Fo-squared, sigma(Fo-squared) and status flag
#
data_I
_shelx_title '  [Ru(tpp){C(=CF3)Ph}]'
_shelx_refln_list_code          4
_shelx_F_calc_maximum      291.00
_exptl_crystal_F_000       888.00
_reflns_d_resolution_high  0.7696
 
loop_
 _symmetry_equiv_pos_as_xyz
 'x, y, z'
 '-x, -y, -z'
 
_cell_length_a    11.1311
_cell_length_b    12.6341
_cell_length_c    15.7485
_cell_angle_alpha 101.713
_cell_angle_beta  110.133
_cell_angle_gamma 102.148
 
_shelx_F_squared_multiplier     1.000
 
loop_
 _refln_index_h
 _refln_index_k
 _refln_index_l
 _refln_F_squared_calc
 _refln_F_squared_meas
 _refln_F_squared_sigma
 _refln_observed_status
   2   0   0     8682.72     8736.52     35.20 o
   3   0   0     2826.21     2495.68     23.94 o
   4   0   0     2983.19     2960.96     30.06 o
   5   0   0     3835.09     4162.54     39.84 o
   6   0   0      867.01      844.19     21.64 o
   7   0   0      397.74      338.19     17.93 o
   8   0   0        1.25       20.23     13.59 o
   9   0   0      381.58      380.55     22.28 o
  10   0   0        0.06       17.59     16.46 o
  11   0   0        0.65        7.26     19.16 o
  12   0   0       53.74       29.69     21.79 o
 -13   1   0       53.34       12.68     25.12 o
 -12   1   0        0.23        9.24     20.15 o
 -11   1   0       43.89        3.24     19.08 o
 -10   1   0      809.00      807.13     29.74 o
  -9   1   0      518.20      516.42     25.68 o
  -8   1   0      789.65      808.10     26.23 o
  -7   1   0     4057.41     4095.91     47.34 o
  -6   1   0     3388.66     3359.86     39.33 o
  -5   1   0     1623.30     1462.20     24.10 o
  -4   1   0     5470.51     5379.05     39.07 o
  -3   1   0     2525.68     2701.93     24.41 o
  -2   1   0    12216.80    11853.53     40.04 o
   1   1   0     4455.20     4430.37     21.78 o
   2   1   0     1070.37     1153.93     15.27 o
   3   1   0      744.70      686.51     14.58 o
   4   1   0      264.61      258.34     12.04 o
   5   1   0      312.54      349.70     14.30 o
   6   1   0      632.62      546.03     20.04 o
   7   1   0       78.58       78.50      8.30 o
   8   1   0      643.07      669.91     25.05 o
   9   1   0      588.25      601.78     25.90 o
  10   1   0      334.44      334.53     24.24 o
  11   1   0      122.26      146.41     12.81 o
  12   1   0      237.75      252.70     19.07 o
 -13   2   0        7.16       22.83     21.41 o
 -12   2   0        5.08      -17.74     19.75 o
 -11   2   0       65.81       60.29     11.20 o
 -10   2   0      599.64      570.63     26.54 o
  -9   2   0      941.02      898.92     29.17 o
  -8   2   0     1319.29     1292.34     30.70 o
  -7   2   0     1351.05     1360.86     28.68 o
  -6   2   0     3758.24     3884.83     41.51 o
  -5   2   0     2519.53     2365.94     29.66 o
  -4   2   0      739.55      711.30     16.03 o
  -3   2   0     5852.68     5672.35     35.10 o
  -2   2   0     1081.54     1016.20     13.81 o
  -1   2   0      192.67      171.34      6.34 o
   0   2   0      216.03      210.24      4.86 o
   1   2   0        8.44       17.15      3.62 o
   2   2   0        2.08        7.76      7.37 o
   3   2   0      219.59      220.37     11.30 o
   4   2   0      863.46      829.41     18.76 o
   5   2   0      173.27      153.64     12.88 o
   6   2   0      516.78      483.21     19.06 o
   7   2   0     1187.51     1211.57     29.85 o
   8   2   0     1095.11     1118.57     31.57 o
   9   2   0      657.65      664.10     28.19 o
  10   2   0      250.31      243.48     16.29 o
  11   2   0      214.37      258.33     25.23 o
  12   2   0      270.82      256.60     20.14 o
 -13   3   0      121.75      109.99     14.52 o
 -12   3   0      194.89      243.57     23.44 o
 -11   3   0      344.35      333.18     24.88 o
 -10   3   0      455.97      427.74     24.15 o
  -9   3   0      369.78      345.13     21.57 o
  -8   3   0      974.22      927.42     26.76 o
  -7   3   0     1760.76     1756.66     32.27 o
  -6   3   0      598.78      582.62     18.72 o
  -5   3   0      507.59      523.53     16.56 o
  -4   3   0     1078.06     1131.04     19.51 o
  -3   3   0      587.62      638.29     14.40 o
  -2   3   0       20.98       26.23      4.50 o
  -1   3   0     5386.89     5605.08     31.53 o
   0   3   0       96.10      119.74      5.94 o
   1   3   0        6.96        9.40      4.44 o
   2   3   0     1700.49     1640.84     22.25 o
   3   3   0     1420.60     1366.18     22.14 o
   4   3   0      876.21      779.55     19.85 o
   5   3   0     1574.28     1459.69     28.35 o
   6   3   0     1979.75     1871.34     34.30 o
   7   3   0      884.16      801.68     26.83 o
   8   3   0      774.56      748.49     27.94 o
   9   3   0      286.67      275.64     21.51 o
  10   3   0       37.76       53.20     10.62 o
  11   3   0       40.40       16.41     12.79 o
 -13   4   0      233.08      233.04     19.14 o
 -12   4   0      409.20      446.18     28.56 o
 -11   4   0      207.45      171.62     12.91 o
 -10   4   0      388.12      353.77     23.85 o
  -9   4   0      198.73      222.50     19.77 o
  -8   4   0      584.81      580.76     23.28 o
  -7   4   0      173.37      202.15     15.00 o
  -6   4   0      180.85      191.65     13.63 o
  -5   4   0      970.18     1011.18     21.49 o
  -4   4   0       13.12      -10.92     10.92 o
  -3   4   0     2784.88     2796.70     28.39 o
  -2   4   0     1952.53     1906.97     22.81 o
  -1   4   0     1053.67     1049.14     17.33 o
   0   4   0      804.10      813.27     16.78 o
   1   4   0     2835.61     2792.06     28.69 o
   2   4   0     3714.17     3565.13     34.56 o
   3   4   0       10.80        1.48      9.37 o
   4   4   0     1412.42     1267.42     25.87 o
   5   4   0     1133.09     1131.62     26.61 o
   6   4   0      927.95      909.03     27.04 o
   7   4   0     1067.43     1067.35     30.86 o
   8   4   0       50.46       44.78      9.51 o
   9   4   0       53.51       44.01     10.80 o
  10   4   0       55.93       35.65     11.44 o
  11   4   0       11.25        9.31     13.35 o
 -13   5   0       67.02       66.89     13.37 o
 -12   5   0      388.10      386.81     28.15 o
 -11   5   0      189.34      220.67     21.53 o
 -10   5   0      332.93      354.89     23.19 o
  -9   5   0       97.30      118.31     10.46 o
  -8   5   0     1656.55     1652.03     35.60 o
  -7   5   0       68.79       67.28      8.03 o
  -6   5   0      126.53      162.40     14.06 o
  -5   5   0     1356.99     1300.43     24.82 o
  -4   5   0     8374.11     8517.52     55.33 o
  -3   5   0     3972.97     4063.41     36.78 o
  -2   5   0     5956.02     6105.64     42.79 o
  -1   5   0     4477.09     4638.80     37.27 o
   0   5   0     8378.23     8683.42     36.62 o
   1   5   0     2957.81     2685.86     31.10 o
   2   5   0     1208.17     1071.08     21.87 o
   3   5   0      175.79      139.55     12.36 o
   4   5   0      563.30      596.75     20.11 o
   5   5   0     1451.54     1469.52     31.56 o
   6   5   0     1611.42     1682.96     36.38 o
   7   5   0       44.44       72.53      9.59 o
   8   5   0        0.34      -14.69     16.65 o
   9   5   0        6.28      -17.55     19.13 o
  10   5   0        6.18        7.57     18.93 o
  11   5   0       94.56      101.63     12.69 o
 -13   6   0       48.66       55.99     13.17 o
 -12   6   0        5.46       19.60     21.13 o
 -11   6   0      245.71      247.43     16.19 o
 -10   6   0      360.96      397.16     24.23 o
  -9   6   0      329.23      346.76     23.79 o
  -8   6   0     4791.74     4717.64     56.35 o
  -7   6   0     1217.47     1158.27     29.70 o
  -6   6   0     2016.16     1989.70     33.83 o
  -5   6   0     2223.27     2210.53     33.10 o
  -4   6   0     3107.51     3307.96     37.32 o
  -3   6   0     6204.02     6440.03     49.19 o
  -2   6   0     5144.28     5029.45     42.94 o
  -1   6   0    10336.59    10655.41     61.69 o
   0   6   0     6736.37     7090.13     52.31 o
   1   6   0      861.20      843.07     21.12 o
   2   6   0      313.61      297.43     15.70 o
   3   6   0      249.57      256.41     15.94 o
   4   6   0     1965.13     2048.33     36.58 o
   5   6   0      129.59      139.18     12.07 o
   6   6   0       81.78       75.67      9.64 o
   7   6   0       11.15       17.43     16.72 o
   8   6   0      472.60      441.20     27.10 o
   9   6   0      281.65      258.67     17.35 o
  10   6   0       70.14       54.57     12.90 o
 -13   7   0       29.13       15.51     24.70 o
 -12   7   0      266.12      253.90     18.44 o
 -11   7   0      611.44      555.35     30.68 o
 -10   7   0     1996.15     1923.12     44.59 o
  -9   7   0      528.49      489.32     25.57 o
  -8   7   0      955.43      966.46     30.10 o
  -7   7   0     2086.27     1916.23     36.56 o
  -6   7   0     1349.84     1362.49     29.74 o
  -5   7   0     1407.33     1438.19     28.39 o
  -4   7   0       25.29       10.52     11.47 o
  -3   7   0     2040.35     1998.44     30.98 o
  -2   7   0     1557.54     1615.20     28.02 o
  -1   7   0       59.89       46.35      6.43 o
   0   7   0      761.29      754.99     14.86 o
   1   7   0        0.20        6.97     10.95 o
   2   7   0        5.62        2.61     11.98 o
   3   7   0      102.18       95.68      9.02 o
   4   7   0      729.03      743.70     26.25 o
   5   7   0        1.28       11.40     15.70 o
   6   7   0       30.36       26.54     18.25 o
   7   7   0      670.90      733.82     29.82 o
   8   7   0      649.02      619.90     31.60 o
   9   7   0      319.77      307.77     26.89 o
 -13   8   0       87.39       61.84     14.37 o
 -12   8   0       70.81      100.30     12.26 o
 -11   8   0      294.72      325.04     26.03 o
 -10   8   0      560.12      573.08     28.04 o
  -9   8   0      380.90      341.06     24.46 o
  -8   8   0      636.81      641.00     26.49 o
  -7   8   0      964.54      899.19     28.67 o
  -6   8   0      223.58      257.32     17.23 o
  -5   8   0      318.97      352.01     18.39 o
  -4   8   0     1186.53     1217.14     27.37 o
  -3   8   0       83.44       85.19      7.65 o
  -2   8   0        9.18       20.29      6.63 o
  -1   8   0        2.05       -2.25     12.26 o
   0   8   0      201.89      186.49     11.02 o
   1   8   0      973.32      992.13     25.74 o
   2   8   0      421.27      427.89     20.61 o
   3   8   0      333.60      345.98     21.73 o
   4   8   0      288.39      277.71     21.65 o
   5   8   0      773.72      787.66     30.19 o
   6   8   0     1129.32     1138.33     36.09 o
   7   8   0      426.67      392.33     28.34 o
   8   8   0      440.97      426.82     28.71 o
   9   8   0      159.82      159.05     14.75 o
 -13   9   0      126.95      153.58     14.28 o
 -12   9   0      177.27      164.33     14.62 o
 -11   9   0      429.68      427.20     28.25 o
 -10   9   0      469.66      459.94     28.28 o
  -9   9   0        4.29       11.08     16.65 o
  -8   9   0      407.07      425.61     23.39 o
  -7   9   0      537.05      512.65     24.41 o
  -6   9   0        4.76      -16.65     16.65 o
  -5   9   0        0.22        8.11     13.62 o
  -4   9   0      205.44      222.05     17.20 o
  -3   9   0      976.44      993.30     27.71 o
  -2   9   0      993.99      955.45     27.12 o
  -1   9   0     1203.96     1192.66     28.96 o
   0   9   0      648.49      638.12     16.51 o
   1   9   0      219.31      237.99     18.66 o
   2   9   0      452.71      522.62     22.83 o
   3   9   0      549.66      568.99     26.08 o
   4   9   0      402.75      389.60     24.63 o
   5   9   0       23.59       41.61     10.59 o
   6   9   0      309.41      303.79     25.10 o
   7   9   0       95.67      101.30     12.15 o
   8   9   0       82.98       70.18     13.19 o
 -12  10   0       89.19       85.56     13.32 o
 -11  10   0       22.74       34.22     11.92 o
 -10  10   0       25.69       32.29     10.93 o
  -9  10   0       60.58       53.89     10.91 o
  -8  10   0        2.73      -16.79     16.79 o
  -7  10   0      255.90      196.01     15.20 o
  -6  10   0       35.54       10.85     15.99 o
  -5  10   0       54.80       77.87      9.37 o
  -4  10   0     1568.55     1621.44     34.86 o
  -3  10   0      657.14      720.67     25.25 o
  -2  10   0      393.87      415.85     21.30 o
  -1  10   0       95.24       83.05      9.53 o
   0  10   0       50.10       58.50     10.13 o
   1  10   0      678.05      654.62     26.06 o
   2  10   0     1659.58     1659.59     38.71 o
   3  10   0      512.26      497.15     26.11 o
   4  10   0      669.01      642.69     28.48 o
   5  10   0       39.20       53.72     11.16 o
   6  10   0        8.45        3.92     19.06 o
   7  10   0       10.80       26.94     20.47 o
 -12  11   0        6.81       12.20     12.36 o
 -11  11   0       20.94       57.78     11.79 o
 -10  11   0      404.00      394.86     28.26 o
  -9  11   0      812.13      745.15     34.13 o
  -8  11   0      145.64      159.76     15.03 o
  -7  11   0        0.96        8.11     16.02 o
  -6  11   0     1265.10     1221.44     34.79 o
  -5  11   0     1487.38     1391.98     36.38 o
  -4  11   0     1082.64     1062.24     31.49 o
  -3  11   0      783.73      721.84     27.77 o
  -2  11   0      351.47      360.08     22.07 o
  -1  11   0      359.60      415.08     23.43 o
   0  11   0      518.35      551.56     18.11 o
   1  11   0      769.83      732.42     29.66 o
   2  11   0     1396.07     1269.36     36.99 o
   3  11   0      259.04      227.59     22.71 o
   4  11   0      100.60      123.13     12.23 o
   5  11   0      167.68      157.52     15.66 o
   6  11   0       30.93       17.66     22.82 o
 -11  12   0      246.63      263.99     19.64 o
 -10  12   0      326.20      367.29     28.88 o
  -9  12   0      258.87      257.25     17.96 o
  -8  12   0      895.60      909.88     34.48 o
  -7  12   0     1257.37     1188.80     36.39 o
  -6  12   0      865.16      804.20     31.04 o
  -5  12   0      771.24      739.28     29.21 o
  -4  12   0     1387.34     1259.80     35.88 o
  -3  12   0     1735.07     1691.66     39.69 o
  -2  12   0      656.06      637.25     27.15 o
  -1  12   0       26.68       45.11      9.70 o
   0  12   0      107.88      126.04      8.09 o
   1  12   0      252.24      207.06     16.78 o
   2  12   0        7.12       15.62     12.72 o
   3  12   0       30.88       27.80     18.70 o
   4  12   0       55.05       60.21     11.91 o
   5  12   0       92.31       93.98     13.44 o
 -10  13   0      233.29      267.32     20.22 o
  -9  13   0      377.91      395.90     30.31 o
  -8  13   0      345.87      345.05     27.05 o
  -7  13   0      264.85      224.61     16.76 o
  -6  13   0      390.46      365.82     26.29 o
  -5  13   0       80.92       84.71     11.47 o
  -4  13   0      131.82      149.44     12.25 o
  -3  13   0       97.49       94.16     11.75 o
  -2  13   0        0.09       18.29     16.68 o
  -1  13   0        0.02        8.41     16.11 o
   0  13   0       28.39       44.34     16.49 o
   1  13   0      197.77      189.86     16.47 o
   2  13   0      247.60      213.83     16.88 o
   3  13   0      168.81      162.15     13.90 o
   4  13   0       93.18      118.20     13.25 o
  -9  14   0      117.27      104.34     14.13 o
  -8  14   0       58.67       31.95     22.25 o
  -7  14   0        1.85        0.53     20.44 o
  -6  14   0       34.72       44.91     10.90 o
  -5  14   0       19.98        9.99     20.28 o
  -4  14   0       27.07       49.89     10.91 o
  -3  14   0        6.75       25.97     10.23 o
  -2  14   0      196.67      185.22     17.06 o
  -1  14   0      130.03      138.39     12.58 o
   0  14   0      231.94      224.02     31.66 o
   1  14   0      249.28      228.67     17.88 o
   2  14   0      311.13      276.44     27.44 o
  -8  15   0        0.12       22.95     20.95 o
  -7  15   0        0.88       18.89     19.08 o
  -6  15   0       48.47       44.82     13.12 o
  -5  15   0      184.45      206.80     17.64 o
  -4  15   0      361.46      333.95     29.20 o
  -3  15   0       14.14       27.03     20.69 o
  -2  15   0      232.40      256.27     25.31 o
  -1  15   0      282.69      312.75     26.15 o
   0  15   0      399.07      421.40     21.45 o
  -5  16   0        2.77        1.95     20.75 o
  -4  16   0      241.26      208.54     19.17 o
  -3  16   0      236.87      236.55     20.04 o
   2 -16   1       33.67       48.71     12.45 o
   3 -16   1       10.61       24.21     11.90 o
   4 -16   1        1.52      -21.48     21.70 o
   5 -16   1       36.51       26.36     21.39 o
  -1 -15   1        4.52       -6.13     21.78 o
   0 -15   1       22.98       22.82     11.03 o
   1 -15   1       13.19        5.51     19.26 o
   2 -15   1       33.00       25.43     11.68 o
   3 -15   1       13.02      -14.03     21.17 o
   4 -15   1       56.60       56.05     12.15 o
   5 -15   1      355.05      352.50     29.71 o
   6 -15   1      268.78      316.89     25.13 o
   7 -15   1       94.88       91.02     13.52 o
   8 -15   1      198.78      186.91     15.57 o
  -3 -14   1       46.53       48.42     12.45 o
  -2 -14   1       15.87       26.60     21.14 o
  -1 -14   1       10.34       10.00     18.54 o
   0 -14   1       82.65       57.29      8.72 o
   1 -14   1      100.54      116.53     11.85 o
   2 -14   1      226.54      277.18     22.89 o
   3 -14   1      455.43      425.79     28.73 o
   4 -14   1      394.18      372.26     25.66 o
   5 -14   1      461.49      472.63     27.83 o
   6 -14   1      432.48      390.72     26.95 o
   7 -14   1      741.52      745.27     34.10 o
   8 -14   1      387.50      410.41     29.19 o
   9 -14   1      119.90      116.55     14.52 o
  -4 -13   1      212.02      246.54     19.60 o
  -3 -13   1        8.09      -13.34     19.38 o
  -2 -13   1       81.38       78.36     11.85 o
  -1 -13   1      620.03      632.62     31.15 o
   0 -13   1      431.49      428.00     19.19 o
   1 -13   1      323.31      337.43     24.54 o
   2 -13   1      459.45      489.64     26.74 o
   3 -13   1     1356.15     1320.80     38.88 o
   4 -13   1      697.80      592.45     29.62 o
   5 -13   1      650.83      599.91     29.61 o
   6 -13   1      564.91      553.95     30.45 o
   7 -13   1      373.95      385.55     25.89 o
   8 -13   1      214.19      218.20     17.78 o
   9 -13   1        6.15       28.93     12.16 o
  10 -13   1        0.06      -15.47     22.64 o
  -5 -12   1      377.98      348.79     27.34 o
  -4 -12   1      224.52      191.02     16.97 o
  -3 -12   1      351.92      362.48     26.43 o
  -2 -12   1      633.28      673.68     30.24 o
  -1 -12   1     1755.47     1604.79     41.54 o
   0 -12   1     1784.63     1809.03     76.59 o
   1 -12   1     1019.49     1111.65     33.40 o
   2 -12   1      398.68      406.92     23.24 o
   3 -12   1      529.31      478.66     24.82 o
   4 -12   1     1298.11     1252.81     35.16 o
   5 -12   1      766.27      768.27     29.33 o
   6 -12   1      391.39      409.53     26.07 o
   7 -12   1       23.41        7.06     18.75 o
   8 -12   1       10.13      -10.91     20.03 o
   9 -12   1       46.56       20.43     19.95 o
  10 -12   1        1.72        6.10     21.45 o
  11 -12   1       38.38       20.59     23.49 o
  -6 -11   1      269.17      285.01     26.71 o
  -5 -11   1      441.16      431.41     27.05 o
  -4 -11   1     1165.08     1087.47     36.15 o
  -3 -11   1      784.63      806.33     31.95 o
  -2 -11   1      572.03      555.53     27.71 o
  -1 -11   1     1135.59     1101.28     34.35 o
   0 -11   1     1834.06     1804.12     30.91 o
   1 -11   1       15.03       13.89     11.59 o
   2 -11   1       27.51       -0.75     16.46 o
   3 -11   1        1.31       -0.31     15.05 o
   4 -11   1       16.68        0.45     17.34 o
   5 -11   1        1.80        8.21     14.88 o
   6 -11   1       18.79       28.87      9.52 o
   7 -11   1      536.36      520.51     26.27 o
   8 -11   1      475.84      497.87     26.63 o
   9 -11   1      192.71      176.93     16.29 o
  10 -11   1      153.05      141.78     14.41 o
  11 -11   1      327.09      340.25     27.46 o
  12 -11   1      244.93      208.69     20.08 o
  -7 -10   1      310.02      268.78     26.22 o
  -6 -10   1      343.65      347.51     26.30 o
  -5 -10   1      186.05      174.26     15.12 o
  -4 -10   1      325.33      357.21     24.64 o
  -3 -10   1       68.54       59.27      9.93 o
  -2 -10   1      140.45      151.26     12.49 o
  -1 -10   1      265.46      233.92     20.63 o
   0 -10   1      169.16      177.73     10.35 o
   1 -10   1       56.98       54.42      8.75 o
   2 -10   1       29.76       13.27     15.04 o
   3 -10   1      141.94      154.61     12.42 o
   4 -10   1      830.65      844.97     27.67 o
   5 -10   1      315.96      345.65     20.23 o
   6 -10   1      192.43      197.82     19.49 o
   7 -10   1      419.84      421.05     24.22 o
   8 -10   1      444.49      472.29     24.69 o
   9 -10   1      394.53      371.71     26.79 o
  10 -10   1      372.33      381.89     27.06 o
  11 -10   1      445.85      445.42     29.74 o
  12 -10   1      244.03      246.74     19.74 o
  -8  -9   1      194.72      187.60     16.68 o
  -7  -9   1      330.98      324.60     26.88 o
  -6  -9   1      126.09      132.12     11.82 o
  -5  -9   1       21.68       27.94      9.57 o
  -4  -9   1      329.63      327.54     21.80 o
  -3  -9   1        1.18       12.17     10.10 o
  -2  -9   1       46.67       45.50      8.97 o
  -1  -9   1        0.46      -14.93     14.93 o
   0  -9   1       58.88       46.96      5.81 o
   1  -9   1      498.41      526.62     21.32 o
   2  -9   1     2239.94     2296.31     37.96 o
   3  -9   1     3531.28     3545.24     45.85 o
   4  -9   1     1796.98     1803.99     34.88 o
   5  -9   1     2117.46     2107.35     38.70 o
   6  -9   1     2347.05     2201.30     40.91 o
   7  -9   1      288.94      289.95     21.35 o
   8  -9   1        0.98       -3.43     16.51 o
   9  -9   1      970.38      863.66     32.35 o
  10  -9   1      151.70      175.36     15.65 o
  11  -9   1        0.26       16.99     19.73 o
  12  -9   1        0.11      -22.58     22.58 o
  -9  -8   1        0.15        6.86     18.56 o
  -8  -8   1      124.57       97.74     12.33 o
  -7  -8   1      177.70      182.77     15.18 o
  -6  -8   1       29.47       44.65     10.25 o
  -5  -8   1     1611.68     1657.60     39.23 o
  -4  -8   1      921.64      894.26     28.90 o
  -3  -8   1       18.79       12.15     14.83 o
  -2  -8   1        1.68        0.40     13.86 o
  -1  -8   1     2444.24     2346.28     36.73 o
   0  -8   1     1355.01     1312.74     48.00 o
   1  -8   1     3213.64     3243.54     40.88 o
   2  -8   1     3180.69     3095.39     39.91 o
   3  -8   1       55.62       42.87      7.04 o
   4  -8   1      177.30      134.81     10.51 o
   5  -8   1     3446.60     3286.09     44.07 o
   6  -8   1     1816.53     1665.56     34.65 o
   7  -8   1      964.64      938.49     29.29 o
   8  -8   1       27.63       -9.66     17.47 o
   9  -8   1        0.85      -14.38     16.85 o
  10  -8   1       59.50       47.62     11.47 o
  11  -8   1       12.80        0.48     18.35 o
  12  -8   1        9.88       -5.12     21.00 o
  13  -8   1       64.20       72.91     14.26 o
 -10  -7   1        0.72      -16.83     20.57 o
  -9  -7   1        1.75       -6.39     18.72 o
  -8  -7   1       20.06        7.27     19.19 o
  -7  -7   1        2.08       18.51     16.86 o
  -6  -7   1      785.19      797.85     29.47 o
  -5  -7   1     3082.09     3066.86     48.64 o
  -4  -7   1     1093.06     1064.73     30.79 o
  -3  -7   1     4040.50     4233.17     49.50 o
  -2  -7   1     3767.96     3650.77     43.78 o
  -1  -7   1     1753.88     1726.28     29.70 o
   0  -7   1     5930.96     6216.51    207.19 o
   1  -7   1     2146.07     2269.85     31.81 o
   2  -7   1      375.80      362.18     16.21 o
   3  -7   1      232.13      181.58     13.46 o
   4  -7   1       37.29       26.96      6.41 o
   5  -7   1     1012.97     1033.69     24.87 o
   6  -7   1      444.51      486.10     20.68 o
   7  -7   1       91.53      105.78      9.56 o
   8  -7   1       20.03       16.29     17.39 o
   9  -7   1      621.27      583.37     28.02 o
  10  -7   1        1.53       14.54     18.31 o
  11  -7   1        4.46      -20.68     20.68 o
  12  -7   1       16.93      -11.98     23.11 o
  13  -7   1      165.89      216.59     19.22 o
 -10  -6   1      201.28      190.96     17.24 o
  -9  -6   1      209.74      189.70     16.76 o
  -8  -6   1      294.70      306.11     23.69 o
  -7  -6   1     1225.81     1197.20     34.72 o
  -6  -6   1      382.49      381.90     22.51 o
  -5  -6   1     1202.14     1315.99     31.95 o
  -4  -6   1     5246.09     5356.82     55.20 o
  -3  -6   1     3849.88     3866.05     44.09 o
  -2  -6   1     4103.45     4110.50     42.95 o
  -1  -6   1      202.61      189.34     12.97 o
   0  -6   1     2072.39     2216.71     69.03 o
   1  -6   1     7915.45     8565.49     54.84 o
   2  -6   1      171.85      210.68     12.23 o
   3  -6   1        0.56       13.10      5.37 o
   4  -6   1     2689.20     2740.57     34.77 o
   5  -6   1        3.47       16.68     11.62 o
   6  -6   1      185.30      178.92     15.05 o
   7  -6   1      216.44      227.04     18.35 o
   8  -6   1      524.73      584.52     24.45 o
   9  -6   1     1025.92      990.84     32.40 o
  10  -6   1      191.71      189.02     15.01 o
  11  -6   1      110.99      121.32     12.36 o
  12  -6   1      342.77      355.05     28.77 o
  13  -6   1      406.48      449.54     31.85 o
 -11  -5   1      298.85      330.06     28.80 o
 -10  -5   1      340.40      338.09     25.58 o
  -9  -5   1      773.95      743.16     31.68 o
  -8  -5   1     1265.00     1282.30     37.34 o
  -7  -5   1      728.24      676.67     27.17 o
  -6  -5   1     1122.71     1081.79     29.03 o
  -5  -5   1      835.80      830.88     24.90 o
  -4  -5   1      990.58      983.25     24.29 o
  -3  -5   1     1229.62     1225.25     24.76 o
  -2  -5   1      542.91      529.71     16.33 o
  -1  -5   1       39.29       48.92      5.41 o
   0  -5   1      111.53      133.87      9.92 o
   1  -5   1      216.25      230.87     11.58 o
   2  -5   1      273.46      272.85     12.44 o
   3  -5   1      722.01      752.51     17.81 o
   4  -5   1      925.33      910.07     20.16 o
   5  -5   1     1642.92     1580.66     27.51 o
   6  -5   1      540.96      521.29     19.06 o
   7  -5   1     1146.97     1144.33     28.67 o
   8  -5   1     2138.57     2059.47     38.82 o
   9  -5   1      882.65      825.60     29.81 o
  10  -5   1      233.16      231.74     21.75 o
  11  -5   1      294.82      288.08     24.88 o
  12  -5   1      252.25      233.12     18.50 o
  13  -5   1      192.44      212.92     19.07 o
 -11  -4   1       75.39       99.03     11.70 o
 -10  -4   1      354.37      306.74     25.84 o
  -9  -4   1     1026.59     1011.06     34.55 o
  -8  -4   1      793.66      773.55     28.79 o
  -7  -4   1      176.40      152.14     12.36 o
  -6  -4   1      371.51      403.10     19.39 o
  -5  -4   1       78.64       70.85      7.12 o
  -4  -4   1       34.08       32.66      5.80 o
  -3  -4   1      664.51      758.37     18.36 o
  -2  -4   1       74.89       78.55      6.62 o
  -1  -4   1       70.97       67.92      5.08 o
   0  -4   1      359.96      361.27     11.16 o
   1  -4   1     2141.33     2263.89     23.83 o
   2  -4   1     1041.17     1059.65     17.77 o
   3  -4   1     6844.68     6871.28     44.22 o
   4  -4   1     1876.93     1750.05     25.55 o
   5  -4   1      896.21      824.68     20.40 o
   6  -4   1      999.59      951.74     23.61 o
   7  -4   1      785.66      702.83     23.09 o
   8  -4   1      318.86      299.95     20.09 o
   9  -4   1      353.51      358.51     21.75 o
  10  -4   1      253.73      265.70     21.19 o
  11  -4   1      374.01      385.46     27.46 o
  12  -4   1       30.98       42.82     11.50 o
  13  -4   1        8.41       13.39     20.68 o
 -12  -3   1      102.61      107.16     13.71 o
 -11  -3   1      625.81      543.33     31.35 o
 -10  -3   1      943.46      992.38     34.82 o
  -9  -3   1        2.38       -1.04     15.24 o
  -8  -3   1       46.24       53.46      8.33 o
  -7  -3   1      219.13      190.17     12.43 o
  -6  -3   1      687.18      712.15     22.50 o
  -5  -3   1      184.75      170.03     13.08 o
  -4  -3   1        0.62       11.06      5.21 o
  -3  -3   1     1731.85     1622.21     23.59 o
  -2  -3   1     1998.94     1989.85     23.21 o
  -1  -3   1     1938.86     1926.27     20.83 o
   0  -3   1     2837.01     3075.35     40.28 o
   1  -3   1    28849.93    29466.29     70.77 o
   2  -3   1    14535.81    14578.87     54.05 o
   3  -3   1      840.57      753.23     15.86 o
   4  -3   1     2467.96     2362.89     28.03 o
   5  -3   1     2095.66     2124.63     29.40 o
   6  -3   1     1424.59     1449.78     27.59 o
   7  -3   1      263.19      243.01     15.95 o
   8  -3   1        0.76       18.23     14.67 o
   9  -3   1      305.08      282.27     19.85 o
  10  -3   1      118.40      126.32     11.40 o
  11  -3   1       65.27       72.99     11.49 o
  12  -3   1       57.43       61.79     12.36 o
  13  -3   1      121.90      120.35     14.40 o
 -12  -2   1      184.42      197.95     17.90 o
 -11  -2   1      108.91      120.51     12.56 o
 -10  -2   1       27.03       44.70     10.22 o
  -9  -2   1      138.78      146.96     12.51 o
  -8  -2   1      112.56       97.46      9.17 o
  -7  -2   1      839.03      857.78     25.28 o
  -6  -2   1     4413.03     4613.02     47.81 o
  -5  -2   1     5486.40     5836.42     48.98 o
  -4  -2   1       11.23        2.28      8.20 o
  -3  -2   1     3733.23     3527.30     30.99 o
  -2  -2   1      290.41      219.27      9.56 o
  -1  -2   1     3661.91     3699.29     23.49 o
   0  -2   1     3739.11     3851.84     22.62 o
   1  -2   1      813.41      917.24     11.84 o
   2  -2   1       97.61      125.12      8.17 o
   3  -2   1      216.96      179.96     10.21 o
   4  -2   1     2093.10     2062.96     25.72 o
   5  -2   1      167.96      141.14     11.77 o
   6  -2   1       46.30       42.32      6.70 o
   7  -2   1        0.03       11.52     12.57 o
   8  -2   1      494.28      510.74     22.70 o
   9  -2   1       35.74       34.18      9.88 o
  10  -2   1      128.24      136.62     11.82 o
  11  -2   1      185.32      178.19     15.59 o
  12  -2   1       76.64       42.81     13.51 o
  13  -2   1      429.43      521.06     34.14 o
 -12  -1   1       46.01       64.41     11.94 o
 -11  -1   1      366.06      353.94     27.20 o
 -10  -1   1      231.30      264.21     20.29 o
  -9  -1   1       89.42      107.99      9.74 o
  -8  -1   1      393.47      360.61     19.41 o
  -7  -1   1     1630.55     1585.73     31.46 o
  -6  -1   1      892.39      853.02     22.06 o
  -5  -1   1     3575.33     3753.40     38.06 o
  -4  -1   1     7977.26     7816.66     48.11 o
  -3  -1   1     1677.37     1649.24     20.23 o
  -2  -1   1     3840.49     3756.85     24.63 o
  -1  -1   1    12321.78    11815.28     33.24 o
   1  -1   1     4737.22     4574.00     21.23 o
   2  -1   1     6724.39     6627.98     32.67 o
   3  -1   1     2959.96     2996.46     26.88 o
   4  -1   1      405.35      399.09     13.73 o
   5  -1   1       20.57        3.25      6.90 o
   6  -1   1      509.29      523.22     19.49 o
   7  -1   1       53.69       56.83      8.07 o
   8  -1   1      137.69      141.34     12.14 o
   9  -1   1     1208.87     1154.63     32.66 o
  10  -1   1      497.69      539.72     27.57 o
  11  -1   1      135.06      124.41     13.18 o
  12  -1   1      161.07      176.43     17.25 o
 -13   0   1      192.80      161.88     16.07 o
 -12   0   1      391.22      449.90     28.82 o
 -11   0   1      500.90      564.18     27.91 o
 -10   0   1     1218.25     1174.62     35.87 o
  -9   0   1      792.44      763.34     26.96 o
  -8   0   1     1244.95     1226.70     30.01 o
  -7   0   1     1582.08     1596.33     30.53 o
  -6   0   1     1445.56     1418.58     26.42 o
  -5   0   1     2587.39     2470.33     30.52 o
  -4   0   1     3683.80     3663.06     32.16 o
  -3   0   1     2678.16     2729.91     24.15 o
  -2   0   1     7634.39     7842.38     31.94 o
   1   0   1      133.19      165.46      5.61 o
   2   0   1        6.40       14.59      3.85 o
   3   0   1     1437.60     1365.38     19.63 o
   4   0   1      322.08      284.34     12.33 o
   5   0   1      279.15      240.63     13.69 o
   6   0   1     2167.48     2146.90     33.84 o
   7   0   1     1290.16     1245.92     29.27 o
   8   0   1      869.25      806.19     27.49 o
   9   0   1     1051.94     1051.23     32.68 o
  10   0   1      482.56      524.67     27.60 o
  11   0   1      176.46      205.28     16.36 o
  12   0   1      274.98      296.26     27.13 o
 -13   1   1      178.36      174.01     14.82 o
 -12   1   1      382.26      393.91     29.07 o
 -11   1   1      392.81      427.32     26.02 o
 -10   1   1      642.15      692.28     27.10 o
  -9   1   1     1070.38     1125.19     31.59 o
  -8   1   1     1025.97     1056.40     28.30 o
  -7   1   1      845.13      868.02     23.26 o
  -6   1   1      628.30      565.06     18.06 o
  -5   1   1      211.92      240.57     12.27 o
  -4   1   1      332.58      360.66     12.27 o
  -3   1   1     2381.89     2500.06     22.68 o
  -2   1   1      112.05      115.65      6.66 o
   0   1   1     3661.03     3802.14     26.17 o
   1   1   1     5126.12     5365.54     27.15 o
   2   1   1       45.42       50.64      4.64 o
   3   1   1     2595.69     2467.40     26.53 o
   4   1   1      715.22      629.56     16.78 o
   5   1   1     2426.22     2419.73     33.27 o
   6   1   1     4788.81     4574.17     49.24 o
   7   1   1     1705.55     1692.94     34.21 o
   8   1   1      812.45      837.43     27.53 o
   9   1   1      579.90      591.32     28.14 o
  10   1   1       63.20       79.46     11.30 o
  11   1   1      144.88      147.40     13.44 o
  12   1   1       42.31       -0.12     23.41 o
 -13   2   1      367.74      363.37     30.92 o
 -12   2   1      317.91      333.51     25.61 o
 -11   2   1      252.17      247.20     21.49 o
 -10   2   1      380.20      397.47     23.47 o
  -9   2   1      340.60      380.06     20.75 o
  -8   2   1       26.56       39.54      7.98 o
  -7   2   1        0.17       -0.33     11.49 o
  -6   2   1      117.95      120.43     11.87 o
  -5   2   1        5.86       -1.33      8.99 o
  -4   2   1      423.47      415.25     13.14 o
  -3   2   1     8541.52     8620.36     42.29 o
  -2   2   1       19.05       46.20      3.89 o
  -1   2   1      275.65      261.95      7.97 o
   0   2   1      140.70      136.93      5.30 o
   1   2   1     1947.28     1861.33     19.76 o
   2   2   1     2103.80     2066.47     23.28 o
   3   2   1     2250.70     2214.43     27.04 o
   4   2   1     1683.90     1653.20     26.47 o
   5   2   1     1831.65     1745.64     30.14 o
   6   2   1     2359.00     2350.06     38.33 o
   7   2   1     1267.32     1332.41     31.98 o
   8   2   1      208.88      233.46     19.93 o
   9   2   1      341.54      394.27     23.55 o
  10   2   1      171.11      185.80     15.49 o
  11   2   1       38.66        5.05     21.41 o
  12   2   1       80.89       85.39     14.50 o
 -13   3   1       40.61       56.12     12.88 o
 -12   3   1      244.71      246.28     23.92 o
 -11   3   1      146.86      124.79     11.94 o
 -10   3   1       16.72       29.06      9.07 o
  -9   3   1      295.76      324.76     19.84 o
  -8   3   1        0.47       16.91     12.51 o
  -7   3   1       85.87       56.35      6.84 o
  -6   3   1      143.98      199.48     13.53 o
  -5   3   1     6931.00     6979.12     49.52 o
  -4   3   1     5455.79     5476.89     40.10 o
  -3   3   1     1128.07     1253.74     18.69 o
  -2   3   1     8186.86     8414.78     41.17 o
  -1   3   1     4691.69     4939.27     30.89 o
   0   3   1     4887.54     4889.27     22.67 o
   1   3   1    16652.85    16461.33     62.55 o
   2   3   1     1607.90     1604.11     23.03 o
   3   3   1      977.15      924.85     19.83 o
   4   3   1     1062.01     1195.79     24.45 o
   5   3   1        1.91        0.40     11.37 o
   6   3   1       49.35       46.45      8.05 o
   7   3   1        1.58       18.74     14.28 o
   8   3   1        0.80       -3.90     14.44 o
   9   3   1      113.48       92.85     12.24 o
  10   3   1      211.83      239.72     17.15 o
  11   3   1      241.84      275.80     18.85 o
 -13   4   1      109.54      100.69     13.92 o
 -12   4   1        6.52       25.78     10.97 o
 -11   4   1       13.02       -5.10     18.58 o
 -10   4   1       72.11       65.40     10.49 o
  -9   4   1     2267.05     2296.01     41.98 o
  -8   4   1     2231.47     2130.99     37.60 o
  -7   4   1      134.15      123.37      9.77 o
  -6   4   1     2057.58     1912.46     30.39 o
  -5   4   1      355.20      470.03     15.60 o
  -4   4   1     1512.16     1377.90     22.49 o
  -3   4   1     6566.00     6626.50     42.86 o
  -2   4   1     1424.96     1399.48     20.32 o
  -1   4   1     4735.95     4596.21     34.33 o
   0   4   1     2827.84     2786.28     53.63 o
   1   4   1      283.27      302.23     12.31 o
   2   4   1      272.46      271.68     12.66 o
   3   4   1        1.30      -10.15     10.15 o
   4   4   1       99.60      118.98      9.20 o
   5   4   1     1190.68     1239.18     28.40 o
   6   4   1        0.42        7.11     10.07 o
   7   4   1       27.43        9.11     16.95 o
   8   4   1      505.97      487.62     25.35 o
   9   4   1      629.98      588.95     29.24 o
  10   4   1      216.17      201.37     17.03 o
  11   4   1      162.70      178.30     15.18 o
 -13   5   1      136.76      166.80     15.21 o
 -12   5   1       97.89      121.03     12.54 o
 -11   5   1      132.99      143.55     12.12 o
 -10   5   1      775.64      774.59     30.03 o
  -9   5   1     1192.98     1223.14     33.28 o
  -8   5   1     3881.77     3879.37     50.08 o
  -7   5   1     1757.18     1790.09     32.73 o
  -6   5   1      545.54      472.56     18.46 o
  -5   5   1     1255.36     1156.42     23.28 o
  -4   5   1     3668.82     3660.74     37.07 o
  -3   5   1     3915.07     4146.68     37.23 o
  -2   5   1     1452.97     1469.92     22.56 o
  -1   5   1     1740.24     1765.72     24.50 o
   0   5   1     1456.80     1601.74     19.89 o
   1   5   1      482.30      488.10     15.78 o
   2   5   1      641.99      720.32     19.50 o
   3   5   1      289.76      302.56     15.75 o
   4   5   1      859.69      846.75     25.05 o
   5   5   1      220.38      211.90     18.26 o
   6   5   1      103.61      112.03     10.17 o
   7   5   1     1119.16     1152.23     34.92 o
   8   5   1      798.90      770.61     32.72 o
   9   5   1      319.54      317.40     24.97 o
  10   5   1      277.48      272.92     26.37 o
 -13   6   1      218.83      257.15     18.51 o
 -12   6   1      537.20      573.74     31.26 o
 -11   6   1      700.09      676.80     31.17 o
 -10   6   1     1116.47     1114.05     33.82 o
  -9   6   1     1526.95     1447.37     35.74 o
  -8   6   1      369.61      343.63     21.33 o
  -7   6   1      548.33      538.22     21.50 o
  -6   6   1     1170.96     1144.48     26.48 o
  -5   6   1      103.12      126.86      8.92 o
  -4   6   1      995.39     1039.89     22.54 o
  -3   6   1      146.63      144.23     12.68 o
  -2   6   1      427.18      451.85     15.54 o
  -1   6   1      319.32      325.50     14.60 o
   0   6   1     1603.82     1609.25     18.93 o
   1   6   1     1805.49     1754.61     28.90 o
   2   6   1     1646.29     1677.63     30.25 o
   3   6   1     1687.39     1728.29     32.49 o
   4   6   1      645.76      682.87     23.98 o
   5   6   1     2141.71     2238.66     41.99 o
   6   6   1     1661.57     1681.53     38.36 o
   7   6   1      811.30      813.51     31.86 o
   8   6   1      143.96      159.15     14.99 o
   9   6   1      150.63      136.80     13.15 o
  10   6   1      162.76      151.29     14.75 o
 -13   7   1      327.14      300.97     28.55 o
 -12   7   1      180.53      211.71     16.50 o
 -11   7   1      185.85      189.25     15.31 o
 -10   7   1      128.57      104.16     11.69 o
  -9   7   1       99.85      111.12     10.97 o
  -8   7   1      156.44      178.02     13.29 o
  -7   7   1       19.42       17.01      8.36 o
  -6   7   1      231.24      215.55     17.51 o
  -5   7   1       66.61       91.15      7.72 o
  -4   7   1       18.79      -12.05     12.05 o
  -3   7   1      134.48      108.95      8.78 o
  -2   7   1      999.49     1005.02     22.69 o
  -1   7   1     1188.86     1068.97     24.02 o
   0   7   1     1214.21     1167.18     17.87 o
   1   7   1     2262.57     2243.00     35.07 o
   2   7   1     1602.69     1632.11     32.17 o
   3   7   1     1561.12     1597.33     34.23 o
   4   7   1      101.20      109.80      9.78 o
   5   7   1     3103.83     3256.70     51.74 o
   6   7   1     2714.89     2709.33     50.56 o
   7   7   1      137.33      132.78     11.84 o
   8   7   1       80.21      110.01     12.10 o
   9   7   1        3.24       16.29     20.83 o
 -13   8   1       86.46       90.73     13.28 o
 -12   8   1      142.00      144.35     13.18 o
 -11   8   1       33.72       46.46     10.84 o
 -10   8   1      207.67      192.47     15.32 o
  -9   8   1        0.69       11.84     15.85 o
  -8   8   1        5.98       17.40      9.39 o
  -7   8   1      276.70      243.41     18.56 o
  -6   8   1       41.12       40.79      8.57 o
  -5   8   1     1390.95     1435.00     30.73 o
  -4   8   1     7425.79     7430.10     62.85 o
  -3   8   1      888.35      782.71     24.08 o
  -2   8   1     1864.07     1785.65     31.33 o
  -1   8   1     6163.99     6084.76     56.75 o
   0   8   1     1183.44     1136.28     19.02 o
   1   8   1      837.81      862.20     25.31 o
   2   8   1       38.00       49.27      8.75 o
   3   8   1      201.98      207.54     18.26 o
   4   8   1      597.46      622.44     24.94 o
   5   8   1        8.57        6.12     17.72 o
   6   8   1      484.53      427.24     26.71 o
   7   8   1       78.40       67.44     11.55 o
   8   8   1       20.12       25.70     19.28 o
 -13   9   1        0.85        9.48     21.47 o
 -12   9   1        3.85       18.02     20.32 o
 -11   9   1       21.24       43.25     10.78 o
 -10   9   1       16.67       -5.61     19.09 o
  -9   9   1      189.28      221.28     21.06 o
  -8   9   1      660.61      621.43     27.05 o
  -7   9   1      166.50      154.35     12.83 o
  -6   9   1      337.11      336.42     21.10 o
  -5   9   1     1184.57     1253.66     30.87 o
  -4   9   1     2066.46     2091.67     38.04 o
  -3   9   1     1861.67     1807.53     34.80 o
  -2   9   1     3270.07     3276.69     45.07 o
  -1   9   1     3834.20     3986.32     49.63 o
   0   9   1       74.47       92.42      7.64 o
   1   9   1     1117.65     1178.07     31.11 o
   2   9   1      681.35      667.73     26.31 o
   3   9   1      484.69      472.80     24.56 o
   4   9   1      117.60      118.54     10.62 o
   5   9   1      308.87      322.57     24.84 o
   6   9   1      133.94      116.82     12.60 o
   7   9   1      102.37      109.22     12.07 o
   8   9   1      131.85      110.86     14.40 o
 -12  10   1      247.54      245.61     18.58 o
 -11  10   1      390.44      372.74     28.95 o
 -10  10   1      826.80      788.35     33.80 o
  -9  10   1     1151.57     1173.75     36.70 o
  -8  10   1     1090.06     1065.03     33.44 o
  -7  10   1      356.15      371.57     22.56 o
  -6  10   1       13.49       13.97     14.91 o
  -5  10   1      356.35      362.14     20.36 o
  -4  10   1      602.67      591.34     24.64 o
  -3  10   1      231.79      238.82     19.18 o
  -2  10   1      695.45      694.93     26.24 o
  -1  10   1      370.37      376.53     21.11 o
   0  10   1      536.05      559.73     21.03 o
   1  10   1      398.86      386.20     22.51 o
   2  10   1       26.97       19.14      9.91 o
   3  10   1      223.11      240.61     21.51 o
   4  10   1      265.13      268.78     24.61 o
   5  10   1      161.30      144.35     12.61 o
   6  10   1       70.95       73.72     11.99 o
   7  10   1      294.53      314.06     27.15 o
 -12  11   1      233.62      235.05     19.37 o
 -11  11   1      365.77      385.79     27.32 o
 -10  11   1      431.91      436.55     28.37 o
  -9  11   1      810.86      786.94     33.41 o
  -8  11   1      558.04      564.16     28.80 o
  -7  11   1      329.40      325.65     22.54 o
  -6  11   1      219.88      203.25     14.22 o
  -5  11   1       60.84       85.29      9.79 o
  -4  11   1      211.71      197.62     14.57 o
  -3  11   1       73.40       69.21     10.69 o
  -2  11   1      123.55      120.09     10.59 o
  -1  11   1      151.22      159.15     12.87 o
   0  11   1       90.12       95.40      7.28 o
   1  11   1      302.61      287.50     23.04 o
   2  11   1      344.38      349.92     25.08 o
   3  11   1      656.22      675.32     31.17 o
   4  11   1      519.33      482.70     29.76 o
   5  11   1      424.63      407.43     29.34 o
   6  11   1      319.70      313.59     28.12 o
 -11  12   1      209.26      195.15     18.87 o
 -10  12   1       89.87      100.38     12.54 o
  -9  12   1      133.73      129.19     12.67 o
  -8  12   1       51.62       45.20     11.39 o
  -7  12   1        0.03       16.92     18.78 o
  -6  12   1       80.48       80.55     11.04 o
  -5  12   1       58.85       55.38     10.72 o
  -4  12   1        1.36       11.84     16.61 o
  -3  12   1     1164.41     1186.79     35.41 o
  -2  12   1      871.35      822.71     32.30 o
  -1  12   1      572.74      586.68     27.83 o
   0  12   1      517.78      535.32     22.26 o
   1  12   1      684.82      710.41     31.09 o
   2  12   1      573.79      528.81     30.26 o
   3  12   1      295.80      247.83     18.39 o
   4  12   1      327.90      303.37     26.74 o
   5  12   1      417.21      456.50     31.91 o
 -11  13   1      104.08       82.70     15.29 o
 -10  13   1        0.34        0.55     21.29 o
  -9  13   1       36.66       32.08     12.45 o
  -8  13   1        0.99        2.11     18.33 o
  -7  13   1       79.86       52.97     11.84 o
  -6  13   1      162.34      153.61     14.42 o
  -5  13   1      622.06      651.21     30.56 o
  -4  13   1      167.51      167.62     16.08 o
  -3  13   1      720.44      712.57     31.68 o
  -2  13   1      752.51      763.58     31.66 o
  -1  13   1      301.44      244.35     23.11 o
   0  13   1      631.75      630.90     33.26 o
   1  13   1      104.69       84.59     12.39 o
   2  13   1       65.69       67.96     11.79 o
   3  13   1      165.85      161.04     14.66 o
  -9  14   1      277.83      331.82     26.93 o
  -8  14   1       42.18       18.91     21.30 o
  -7  14   1      141.88      109.80     13.14 o
  -6  14   1      459.49      495.22     29.41 o
  -5  14   1     1286.17     1397.00     42.21 o
  -4  14   1      944.23     1003.15     35.80 o
  -3  14   1       39.84       36.74     11.01 o
  -2  14   1      342.46      353.08     24.92 o
  -1  14   1      360.73      389.30     27.18 o
   0  14   1      266.95      241.51     12.80 o
   1  14   1        1.91       29.76     11.42 o
   2  14   1       17.26       20.43     21.52 o
  -8  15   1       99.31       73.77     14.35 o
  -7  15   1       78.62       62.59     13.40 o
  -6  15   1      210.72      202.56     15.44 o
  -5  15   1      156.34      168.18     14.15 o
  -4  15   1      243.48      203.78     18.18 o
  -3  15   1       74.55       65.37     12.94 o
  -2  15   1       30.19       55.35     12.12 o
  -1  15   1        1.67       15.19     21.06 o
   0  15   1        7.01        2.83     15.31 o
   1 -16   2      343.33      405.63     31.66 o
   2 -16   2      124.93      106.33     13.78 o
   3 -16   2       35.76       43.88     12.88 o
   4 -16   2      167.91      191.99     14.05 o
   5 -16   2       90.49       81.16     13.67 o
   6 -16   2       51.90       61.99     13.17 o
  -1 -15   2      456.96      452.75     31.53 o
   0 -15   2      301.56      262.42     38.75 o
   1 -15   2      203.78      198.31     17.02 o
   2 -15   2      736.79      759.76     35.01 o
   3 -15   2      371.25      383.67     27.21 o
   4 -15   2        5.45       16.53     18.18 o
   5 -15   2      343.47      344.96     29.06 o
   6 -15   2      454.07      491.33     32.12 o
   7 -15   2      417.59      462.75     31.61 o
   8 -15   2        5.68       30.03     22.25 o
  -3 -14   2      675.90      703.22     35.08 o
  -2 -14   2      630.91      647.61     32.46 o
  -1 -14   2      297.43      280.84     26.89 o
   0 -14   2      222.21      196.03     11.75 o
   1 -14   2      246.56      234.32     16.85 o
   2 -14   2       44.75       27.05     19.15 o
   3 -14   2      382.35      401.28     26.52 o
   4 -14   2       90.64       95.94     11.57 o
   5 -14   2       37.46       26.47     19.14 o
   6 -14   2       28.11       39.99     11.57 o
   7 -14   2        6.53       24.55     11.87 o
   8 -14   2       15.05        7.48     21.76 o
   9 -14   2      107.12      112.51     14.68 o
  -5 -13   2      349.32      342.76     29.74 o
  -4 -13   2      304.07      363.26     27.58 o
  -3 -13   2      457.90      459.63     29.51 o
  -2 -13   2      287.00      322.40     24.17 o
  -1 -13   2      169.08      149.52     12.45 o
   0 -13   2      186.63      179.61     13.58 o
   1 -13   2      147.99      175.50     14.61 o
   2 -13   2        0.96        0.60     18.13 o
   3 -13   2       14.39        4.99     18.96 o
   4 -13   2        0.59       -7.40     17.34 o
   5 -13   2       53.40       54.71     11.29 o
   6 -13   2       91.28       70.82     11.80 o
   7 -13   2      208.50      251.54     24.66 o
   8 -13   2      222.92      274.31     25.96 o
   9 -13   2      386.59      322.57     28.56 o
  10 -13   2      248.85      244.14     19.57 o
  -6 -12   2       90.23      101.50     13.23 o
  -5 -12   2      164.14      159.96     13.81 o
  -4 -12   2      174.62      179.08     16.42 o
  -3 -12   2      118.60      119.06     12.36 o
  -2 -12   2      238.29      224.82     16.05 o
  -1 -12   2        9.69       -3.33     18.23 o
   0 -12   2       96.21       95.66      8.23 o
   1 -12   2      129.08      167.75     13.35 o
   2 -12   2      154.08      146.39     11.00 o
   3 -12   2      205.30      188.74     14.22 o
   4 -12   2      294.48      311.70     21.99 o
   5 -12   2      882.85      869.41     31.58 o
   6 -12   2     1065.35     1071.62     34.40 o
   7 -12   2      750.47      727.97     31.66 o
   8 -12   2      423.73      393.42     27.27 o
   9 -12   2      517.73      467.92     30.31 o
  10 -12   2      449.94      407.81     31.77 o
  11 -12   2      191.17      223.72     17.99 o
  -7 -11   2        2.00       31.06     11.98 o
  -6 -11   2      108.80      104.64     12.25 o
  -5 -11   2       46.87       59.59     10.69 o
  -4 -11   2       80.26       82.24     11.49 o
  -3 -11   2       68.31       70.66     10.64 o
  -2 -11   2       19.17       -4.83     16.75 o
  -1 -11   2      466.75      429.43     24.26 o
   0 -11   2     1691.20     1665.97     34.10 o
   1 -11   2      247.74      220.99     19.84 o
   2 -11   2        7.41        8.50     15.21 o
   3 -11   2      452.88      482.21     23.69 o
   4 -11   2      512.04      534.29     24.65 o
   5 -11   2      755.19      800.12     29.28 o
   6 -11   2      765.83      740.22     29.16 o
   7 -11   2       23.05        9.47     17.71 o
   8 -11   2      104.69      102.14     11.74 o
   9 -11   2      423.92      476.89     27.83 o
  10 -11   2      288.19      289.84     27.29 o
  11 -11   2      166.11      140.82     14.41 o
  -8 -10   2       20.76       28.11     20.40 o
  -7 -10   2       36.71       48.37     10.99 o
  -6 -10   2       43.03       55.31     11.05 o
  -5 -10   2        1.62       14.01     16.41 o
  -4 -10   2       64.30       50.10     10.57 o
  -3 -10   2        3.22        5.52     15.02 o
  -2 -10   2      127.50      125.11     10.67 o
  -1 -10   2     2570.15     2628.78     44.14 o
   0 -10   2      675.01      620.34     17.63 o
   1 -10   2      161.07      187.61     17.30 o
   2 -10   2      247.20      255.85     18.65 o
   3 -10   2      518.83      506.70     23.83 o
   4 -10   2     2264.66     2265.41     40.77 o
   5 -10   2     1444.18     1424.94     34.18 o
   6 -10   2      167.05      153.83     13.35 o
   7 -10   2       12.07        4.61     16.98 o
   8 -10   2      132.97      126.91     11.58 o
   9 -10   2       65.79       77.10     11.33 o
  10 -10   2        4.63        9.08     13.61 o
  11 -10   2       12.62       -8.59     21.11 o
  12 -10   2       83.08       95.99     14.18 o
  -9  -9   2       35.23       50.10     12.29 o
  -8  -9   2       92.52       77.39     12.06 o
  -7  -9   2        3.68       15.15     16.37 o
  -6  -9   2      329.73      315.84     24.25 o
  -5  -9   2     1468.21     1523.49     38.24 o
  -4  -9   2       62.59       59.68      9.57 o
  -3  -9   2      238.58      231.77     18.63 o
  -2  -9   2      361.15      380.54     21.20 o
  -1  -9   2     2186.36     2252.91     38.78 o
   0  -9   2      378.39      353.74     13.95 o
   1  -9   2       61.34       53.73      7.90 o
   2  -9   2     4505.98     4652.59     51.80 o
   3  -9   2     2464.17     2482.64     38.84 o
   4  -9   2        0.35      -11.42     13.68 o
   5  -9   2     1275.37     1252.60     30.56 o
   6  -9   2      668.16      730.75     26.78 o
   7  -9   2        7.45       20.72      9.15 o
   8  -9   2      885.54      859.53     31.19 o
   9  -9   2       64.16       59.67     11.37 o
  10  -9   2       26.29       28.92     11.20 o
  11  -9   2      415.52      392.80     29.46 o
  12  -9   2      231.27      277.63     26.99 o
  -9  -8   2      266.31      302.53     24.59 o
  -8  -8   2      293.14      254.43     23.60 o
  -7  -8   2      532.84      580.90     28.54 o
  -6  -8   2      441.77      406.36     23.89 o
  -5  -8   2     3121.24     3191.79     51.48 o
  -4  -8   2     2253.61     2292.41     42.55 o
  -3  -8   2     1585.09     1634.73     34.44 o
  -2  -8   2     1250.10     1188.73     28.40 o
  -1  -8   2      155.32      165.69     14.76 o
   0  -8   2      282.03      292.67     14.20 o
   1  -8   2      649.06      666.51     20.63 o
   2  -8   2       49.64       31.95      7.21 o
   3  -8   2       13.74       -3.00     12.58 o
   4  -8   2      242.48      302.17     16.61 o
   5  -8   2        4.40        3.76      9.51 o
   6  -8   2      378.83      311.72     21.39 o
   7  -8   2      615.95      600.69     25.55 o
   8  -8   2      376.48      371.05     23.91 o
   9  -8   2      875.20      866.42     32.49 o
  10  -8   2      344.56      315.89     25.83 o
  11  -8   2      328.58      344.79     27.44 o
  12  -8   2       98.40      109.24     13.62 o
 -10  -7   2      157.26      151.60     14.04 o
  -9  -7   2      296.26      301.27     25.53 o
  -8  -7   2      445.94      413.74     25.30 o
  -7  -7   2      764.70      728.56     29.01 o
  -6  -7   2      362.33      359.29     21.84 o
  -5  -7   2      598.48      669.99     26.09 o
  -4  -7   2     1548.32     1496.51     33.29 o
  -3  -7   2      935.46      915.04     25.34 o
  -2  -7   2       50.10       69.55      6.89 o
  -1  -7   2       18.21        4.36     10.93 o
   0  -7   2       65.43       70.27      5.35 o
   1  -7   2      477.62      519.76     17.59 o
   2  -7   2      685.18      754.15     19.64 o
   3  -7   2       19.81       18.52      6.09 o
   4  -7   2      789.74      815.92     21.95 o
   5  -7   2     1336.67     1347.33     28.75 o
   6  -7   2      941.54      869.76     26.50 o
   7  -7   2     2447.00     2386.11     41.68 o
   8  -7   2     1689.82     1688.49     38.00 o
   9  -7   2      571.47      608.42     27.72 o
  10  -7   2      486.61      466.21     28.87 o
  11  -7   2      457.54      456.49     28.31 o
  12  -7   2      451.06      472.89     30.83 o
 -11  -6   2      164.70      159.74     13.92 o
 -10  -6   2      218.13      201.78     17.56 o
  -9  -6   2      497.45      495.62     29.31 o
  -8  -6   2      378.94      355.91     24.37 o
  -7  -6   2       83.94      103.91      9.57 o
  -6  -6   2      212.51      218.35     19.14 o
  -5  -6   2      180.62      147.00     11.84 o
  -4  -6   2       24.48       32.48      7.66 o
  -3  -6   2      613.90      602.64     19.91 o
  -2  -6   2     1378.81     1342.93     25.22 o
  -1  -6   2        0.71        0.87      9.73 o
   0  -6   2      330.61      351.61     23.32 o
   1  -6   2     9571.18    10339.36     60.01 o
   2  -6   2     4504.76     4867.16     42.09 o
   3  -6   2     1227.91     1158.43     22.91 o
   4  -6   2     8200.39     8219.54     58.99 o
   5  -6   2     4520.28     4666.59     47.77 o
   6  -6   2     1857.30     1841.49     33.50 o
   7  -6   2     1617.82     1537.89     33.32 o
   8  -6   2      841.48      829.96     27.92 o
   9  -6   2      584.75      557.54     26.47 o
  10  -6   2      542.40      543.55     27.26 o
  11  -6   2      379.11      411.91     27.08 o
  12  -6   2        2.29       16.52     20.93 o
  13  -6   2        2.45      -21.54     22.59 o
 -11  -5   2       19.59       14.54     20.86 o
 -10  -5   2       37.74       44.91     11.07 o
  -9  -5   2        2.64      -10.39     18.51 o
  -8  -5   2        0.11      -16.10     16.10 o
  -7  -5   2      300.86      289.01     20.17 o
  -6  -5   2      171.55      152.34     11.22 o
  -5  -5   2     1291.54     1308.87     28.89 o
  -4  -5   2     1562.42     1523.58     28.60 o
  -3  -5   2      381.57      307.75     14.48 o
  -2  -5   2      449.77      622.74     17.28 o
  -1  -5   2       21.91        1.80      8.56 o
   0  -5   2     7068.83     7168.66     34.83 o
   1  -5   2     6495.84     6789.54     44.67 o
   2  -5   2     5502.53     5683.98     41.80 o
   3  -5   2     4738.00     4783.80     40.73 o
   4  -5   2     1794.97     1744.56     27.21 o
   5  -5   2      716.77      697.20     20.25 o
   6  -5   2      461.25      394.68     19.24 o
   7  -5   2      292.68      299.20     18.53 o
   8  -5   2      338.89      391.45     21.59 o
   9  -5   2       66.32       65.98     10.22 o
  10  -5   2      143.82      143.43     11.71 o
  11  -5   2        0.11      -10.93     19.23 o
  12  -5   2      149.57      150.24     13.74 o
  13  -5   2       97.50      121.24     13.83 o
 -12  -4   2       20.66       33.04     11.47 o
 -11  -4   2      102.79       96.50     11.93 o
 -10  -4   2       39.10       31.57     10.37 o
  -9  -4   2       86.98       73.12     10.92 o
  -8  -4   2       21.80       11.87     15.69 o
  -7  -4   2      658.15      641.68     23.50 o
  -6  -4   2     1382.61     1335.36     29.18 o
  -5  -4   2      578.70      513.31     18.61 o
  -4  -4   2       10.53       -9.42      9.42 o
  -3  -4   2      159.70      108.70     10.06 o
  -2  -4   2     7202.22     7466.94     46.92 o
  -1  -4   2     5508.99     5521.62     37.93 o
   0  -4   2       56.72       94.62      5.26 o
   1  -4   2    12477.24    12609.86     54.31 o
   2  -4   2     3704.08     3707.72     31.65 o
   3  -4   2     1222.58     1199.09     20.44 o
   4  -4   2      270.68      284.25     13.00 o
   5  -4   2      380.41      353.04     15.91 o
   6  -4   2       11.99       10.93     12.50 o
   7  -4   2      544.49      603.43     22.52 o
   8  -4   2      209.10      207.98     13.48 o
   9  -4   2       49.30       64.86      9.71 o
  10  -4   2      129.47      127.20     11.30 o
  11  -4   2      122.68       98.95     12.34 o
  12  -4   2      158.43      176.28     17.43 o
 -12  -3   2       23.09       -3.30     20.78 o
 -11  -3   2       14.26       15.35     19.39 o
 -10  -3   2      126.82      129.93     11.07 o
  -9  -3   2      620.11      617.88     26.49 o
  -8  -3   2     1559.06     1562.43     35.46 o
  -7  -3   2     1198.74     1193.61     29.00 o
  -6  -3   2     3437.07     3552.83     43.63 o
  -5  -3   2     2024.33     2022.80     30.56 o
  -4  -3   2      458.21      362.26     14.30 o
  -3  -3   2     4076.54     4002.57     34.84 o
  -2  -3   2     1782.42     1666.80     21.23 o
  -1  -3   2    19413.47    19606.08     62.08 o
   0  -3   2      390.74      479.30     19.41 o
   1  -3   2      204.00      270.00     10.27 o
   2  -3   2     1973.67     1971.69     22.31 o
   3  -3   2      515.53      540.42     14.28 o
   4  -3   2      103.89       91.98      7.24 o
   5  -3   2       41.19       40.97      6.35 o
   6  -3   2      211.78      185.92     14.73 o
   7  -3   2      779.68      765.41     25.10 o
   8  -3   2      619.38      606.27     24.92 o
   9  -3   2      477.25      470.19     24.60 o
  10  -3   2      285.11      280.40     23.35 o
  11  -3   2      354.09      303.42     27.18 o
  12  -3   2      202.06      219.99     17.18 o
 -12  -2   2      200.14      204.09     17.71 o
 -11  -2   2      599.31      659.81     30.74 o
 -10  -2   2      544.50      633.72     28.50 o
  -9  -2   2      472.61      398.90     23.34 o
  -8  -2   2     2205.29     2128.34     39.18 o
  -7  -2   2     1649.40     1738.86     32.89 o
  -6  -2   2      455.45      421.60     17.31 o
  -5  -2   2     4763.24     4860.48     44.01 o
  -4  -2   2     2067.04     2000.02     26.29 o
  -3  -2   2      681.72      683.03     14.81 o
  -2  -2   2      927.42      955.14     14.94 o
  -1  -2   2       20.84       27.66      3.58 o
   0  -2   2        8.10        4.98      3.84 o
   1  -2   2     2260.24     2193.90     19.01 o
   2  -2   2      477.01      457.00     12.17 o
   3  -2   2      709.48      742.51     15.66 o
   4  -2   2      709.02      646.84     16.41 o
   5  -2   2     1426.37     1367.88     24.94 o
   6  -2   2     1884.76     1830.07     31.55 o
   7  -2   2     1623.70     1554.03     32.20 o
   8  -2   2     1241.15     1291.01     31.89 o
   9  -2   2      873.50      859.43     30.03 o
  10  -2   2      631.29      639.84     29.20 o
  11  -2   2      322.49      320.42     26.24 o
  12  -2   2      146.64      153.10     14.64 o
 -13  -1   2      210.76      197.19     15.91 o
 -12  -1   2      542.61      553.71     31.16 o
 -11  -1   2      650.87      643.90     30.59 o
 -10  -1   2      338.62      361.65     22.94 o
  -9  -1   2      535.54      545.32     25.12 o
  -8  -1   2      965.98     1020.06     28.16 o
  -7  -1   2      244.94      244.52     15.65 o
  -6  -1   2      349.54      266.36     15.48 o
  -5  -1   2     1069.28     1074.29     21.21 o
  -4  -1   2       61.48       60.05      4.90 o
  -3  -1   2       43.31       39.23      4.38 o
  -2  -1   2      822.36      870.49     12.96 o
  -1  -1   2     4532.62     4518.58     22.32 o
   0  -1   2    10641.57    10540.10     22.82 o
   1  -1   2    12023.27    11644.01     39.56 o
   2  -1   2     9139.28     8968.05     41.81 o
   3  -1   2     1376.14     1265.25     19.65 o
   4  -1   2     2564.85     2358.66     28.88 o
   5  -1   2     4661.75     4710.64     44.76 o
   6  -1   2     1660.23     1640.39     30.08 o
   7  -1   2     2014.02     1928.87     35.79 o
   8  -1   2     1529.02     1419.72     34.48 o
   9  -1   2      232.37      243.30     21.27 o
  10  -1   2      127.54      153.31     14.85 o
  11  -1   2      314.06      314.07     27.45 o
  12  -1   2      149.73      163.00     14.05 o
 -13   0   2       71.47       74.49     13.42 o
 -12   0   2      340.72      325.31     25.97 o
 -11   0   2      351.38      355.02     25.38 o
 -10   0   2        0.29        3.15     15.58 o
  -9   0   2       29.52       35.96      9.08 o
  -8   0   2      108.41      118.12     11.27 o
  -7   0   2       11.70        1.46     11.17 o
  -6   0   2      846.69      960.43     22.15 o
  -5   0   2      501.69      512.59     15.04 o
  -4   0   2     2195.36     2193.09     24.99 o
  -3   0   2     6584.18     6714.83     36.59 o
  -2   0   2     4995.18     5048.74     26.56 o
  -1   0   2     6958.73     6782.24     25.46 o
   0   0   2    25768.75    25106.49    157.37 o
   1   0   2    40459.52    39778.28    202.36 o
   2   0   2    24006.91    23382.35     69.01 o
   3   0   2     5967.92     5733.00     40.11 o
   4   0   2      277.68      203.92     12.16 o
   5   0   2     5330.06     5333.25     48.60 o
   6   0   2     1554.04     1498.32     30.45 o
   7   0   2      195.65      190.00     18.49 o
   8   0   2      142.05      123.10     10.27 o
   9   0   2        5.24       21.14     17.20 o
  10   0   2      177.60      151.78     12.86 o
  11   0   2        1.35       17.28     11.09 o
  12   0   2        0.28       -4.36     22.04 o
 -13   1   2      215.40      194.23     18.93 o
 -12   1   2      211.25      198.05     16.67 o
 -11   1   2       25.61       38.36     10.30 o
 -10   1   2      270.95      259.81     21.17 o
  -9   1   2      106.28       95.83      9.87 o
  -8   1   2      138.66      156.65     10.99 o
  -7   1   2     3899.46     4088.16     45.25 o
  -6   1   2     6381.89     6620.06     52.06 o
  -5   1   2     5100.32     5073.20     41.12 o
  -4   1   2      508.61      479.86     13.35 o
  -3   1   2      245.75      312.84     10.48 o
  -2   1   2     3939.01     3977.01     24.38 o
  -1   1   2    17386.48    17298.05     44.83 o
   0   1   2     1110.85     1178.21     15.20 o
   1   1   2      798.45      716.26     13.07 o
   2   1   2     1814.45     2166.10     23.76 o
   3   1   2      524.78      497.77     14.86 o
   4   1   2     2433.37     2442.41     31.66 o
   5   1   2        1.10       -1.38     11.09 o
   6   1   2       38.25       37.59      8.17 o
   7   1   2       92.90      124.90     11.71 o
   8   1   2       26.82       18.46     16.22 o
   9   1   2       50.34       46.17     10.73 o
  10   1   2       71.64       60.07     12.29 o
  11   1   2       20.99       10.83     19.91 o
 -13   2   2       32.94       29.85     12.10 o
 -12   2   2      152.46      138.88     13.16 o
 -11   2   2        3.87      -10.47     16.72 o
 -10   2   2       43.08       18.85     16.93 o
  -9   2   2     1091.91     1080.54     29.92 o
  -8   2   2      593.86      657.67     22.27 o
  -7   2   2     3234.73     3169.04     40.20 o
  -6   2   2     4324.50     4094.13     41.24 o
  -5   2   2      111.79      192.89     10.95 o
  -4   2   2      715.54      767.65     16.50 o
  -3   2   2    33932.95    33776.13     83.97 o
  -2   2   2     1349.28     1423.01     17.02 o
  -1   2   2        1.62       15.86      3.70 o
   0   2   2    13517.25    13375.04     74.80 o
   1   2   2       31.33       44.09      4.97 o
   2   2   2      356.60      441.83     13.18 o
   3   2   2        2.82        3.09      8.63 o
   4   2   2       32.50       34.42      6.16 o
   5   2   2      276.40      277.50     16.16 o
   6   2   2      308.41      311.21     18.89 o
   7   2   2      167.25      165.72     12.82 o
   8   2   2      297.81      285.32     21.80 o
   9   2   2      350.63      387.03     25.36 o
  10   2   2      120.52      151.96     12.81 o
  11   2   2      181.03      221.60     19.13 o
 -13   3   2      439.14      426.43     29.96 o
 -12   3   2      148.86      150.75     12.93 o
 -11   3   2      229.67      247.20     22.32 o
 -10   3   2      514.27      469.55     25.31 o
  -9   3   2     2051.56     1957.65     38.30 o
  -8   3   2     1740.84     1681.39     33.37 o
  -7   3   2      895.87      851.44     22.70 o
  -6   3   2        1.41       13.23      9.95 o
  -5   3   2     1451.16     1335.81     22.79 o
  -4   3   2     3684.43     3761.29     33.43 o
  -3   3   2      323.69      350.84     12.10 o
  -2   3   2      449.51      464.70     12.71 o
  -1   3   2     3156.34     3250.11     27.06 o
   0   3   2     1192.77     1246.34     24.32 o
   1   3   2     2247.33     2212.98     25.49 o
   2   3   2     1640.75     1696.56     24.86 o
   3   3   2      101.22       75.84      6.38 o
   4   3   2     1368.72     1345.58     26.66 o
   5   3   2     1209.71     1190.43     27.91 o
   6   3   2      478.75      507.65     22.51 o
   7   3   2      664.57      722.40     27.43 o
   8   3   2      506.89      461.87     25.67 o
   9   3   2      261.63      284.90     23.24 o
  10   3   2      198.56      230.74     17.91 o
  11   3   2      187.34      221.87     19.66 o
 -13   4   2      341.69      382.64     27.99 o
 -12   4   2      412.72      478.31     27.76 o
 -11   4   2      668.56      618.57     29.38 o
 -10   4   2      944.36      953.93     30.53 o
  -9   4   2      928.11      873.14     28.26 o
  -8   4   2      206.37      186.70     17.37 o
  -7   4   2       85.06       88.82      7.94 o
  -6   4   2      418.50      444.63     17.28 o
  -5   4   2      637.69      641.67     18.22 o
  -4   4   2      177.62      211.27     11.93 o
  -3   4   2       51.06       42.20      5.30 o
  -2   4   2       19.90       17.12      4.89 o
  -1   4   2      807.54      823.82     16.89 o
   0   4   2     5517.88     5512.25     35.15 o
   1   4   2     1578.75     1523.41     23.65 o
   2   4   2      645.89      607.76     17.57 o
   3   4   2     1415.99     1385.42     26.51 o
   4   4   2     1794.80     1788.76     32.21 o
   5   4   2      384.49      408.36     20.17 o
   6   4   2      849.62      890.44     28.86 o
   7   4   2     1109.76     1125.98     32.66 o
   8   4   2      102.10       98.89     10.87 o
   9   4   2      218.75      223.90     16.60 o
  10   4   2      172.60      199.00     17.62 o
 -13   5   2      201.40      248.01     17.57 o
 -12   5   2      444.15      452.55     28.20 o
 -11   5   2      967.38      934.95     34.47 o
 -10   5   2      125.10      133.57     11.33 o
  -9   5   2        0.68        7.24     15.34 o
  -8   5   2      568.83      563.74     23.78 o
  -7   5   2       36.53       41.80      8.10 o
  -6   5   2       48.72       56.10      7.00 o
  -5   5   2       38.67       36.02      6.10 o
  -4   5   2     1073.30     1085.64     21.73 o
  -3   5   2     8124.36     8688.95     54.19 o
  -2   5   2     4565.15     4606.91     39.35 o
  -1   5   2     5274.31     5262.61     42.37 o
   0   5   2    13632.93    14352.22     50.44 o
   1   5   2     3211.89     3407.51     37.77 o
   2   5   2     1350.98     1228.27     25.05 o
   3   5   2      697.77      733.82     21.96 o
   4   5   2      687.10      732.19     24.59 o
   5   5   2     4658.05     4848.71     57.56 o
   6   5   2      698.14      680.67     27.72 o
   7   5   2       88.11       78.78     10.29 o
   8   5   2       41.76       43.07     10.11 o
   9   5   2       49.60       26.84     12.50 o
  10   5   2       40.65       18.33     23.87 o
 -13   6   2      218.88      207.17     17.41 o
 -12   6   2      239.92      256.41     25.12 o
 -11   6   2       11.41       20.10     10.49 o
 -10   6   2     2039.98     1940.29     43.26 o
  -9   6   2     2427.89     2396.32     43.91 o
  -8   6   2       16.80       -1.10     15.72 o
  -7   6   2      489.03      494.29     20.97 o
  -6   6   2     2318.67     2116.40     34.32 o
  -5   6   2     3614.69     3680.83     41.64 o
  -4   6   2     2810.50     2793.03     35.30 o
  -3   6   2     4935.03     5027.76     45.08 o
  -2   6   2     2331.30     2240.41     30.59 o
  -1   6   2      966.21      909.86     21.16 o
   0   6   2     2604.41     2666.55     24.58 o
   1   6   2     6498.33     7003.03     57.14 o
   2   6   2      358.20      386.49     17.69 o
   3   6   2      598.98      591.45     22.21 o
   4   6   2     1233.62     1280.86     32.37 o
   5   6   2     1429.51     1459.31     36.48 o
   6   6   2      244.37      227.08     15.36 o
   7   6   2        1.55        3.15     17.45 o
   8   6   2      106.43      118.24     11.88 o
   9   6   2      186.18      183.44     18.17 o
 -13   7   2        6.07        6.97     22.20 o
 -12   7   2        4.37       11.58     19.69 o
 -11   7   2      769.86      772.81     31.49 o
 -10   7   2      372.55      332.24     24.52 o
  -9   7   2      720.11      726.55     27.84 o
  -8   7   2      999.82      981.16     28.88 o
  -7   7   2      779.58      725.71     25.04 o
  -6   7   2      104.57       70.94      8.44 o
  -5   7   2     2600.28     2623.47     37.60 o
  -4   7   2     4068.76     4048.18     44.69 o
  -3   7   2     2101.96     2045.39     31.96 o
  -2   7   2       17.42        7.15     10.41 o
  -1   7   2       55.50       45.04      6.61 o
   0   7   2      179.18      174.59      9.89 o
   1   7   2       76.01       95.78      8.47 o
   2   7   2      266.90      259.46     17.72 o
   3   7   2      334.17      370.90     20.02 o
   4   7   2      314.70      298.63     21.74 o
   5   7   2      251.56      231.04     15.93 o
   6   7   2       22.19       20.71     10.48 o
   7   7   2        1.34       14.70     10.35 o
   8   7   2      152.06      155.67     13.59 o
   9   7   2      579.95      587.80     35.12 o
 -13   8   2       58.80       56.13     12.79 o
 -12   8   2      155.84      145.91     13.55 o
 -11   8   2      147.48      154.93     15.23 o
 -10   8   2       24.57       11.06     18.01 o
  -9   8   2      681.89      690.24     27.78 o
  -8   8   2      821.08      833.43     29.30 o
  -7   8   2      243.88      258.44     18.44 o
  -6   8   2      434.48      439.94     21.02 o
  -5   8   2     1275.26     1224.52     29.22 o
  -4   8   2     1696.13     1634.85     31.98 o
  -3   8   2      738.85      724.99     22.90 o
  -2   8   2      433.37      390.12     19.19 o
  -1   8   2        6.01        9.26     12.98 o
   0   8   2       16.16       18.00      9.82 o
   1   8   2       72.47       77.51      8.85 o
   2   8   2      601.41      610.70     25.01 o
   3   8   2      541.77      561.77     24.75 o
   4   8   2      109.09      118.76     10.59 o
   5   8   2      499.39      546.16     27.57 o
   6   8   2      214.51      199.18     16.17 o
   7   8   2      203.76      221.01     17.29 o
   8   8   2      457.18      467.31     31.23 o
 -13   9   2      268.25      288.04     20.20 o
 -12   9   2      174.05      177.14     14.43 o
 -11   9   2      326.64      332.13     25.73 o
 -10   9   2      592.23      574.17     28.76 o
  -9   9   2      739.81      739.66     29.14 o
  -8   9   2      372.68      376.14     24.05 o
  -7   9   2       13.51        7.15     15.88 o
  -6   9   2      216.89      219.61     17.65 o
  -5   9   2       81.10       77.60      8.78 o
  -4   9   2       41.34       39.36      8.57 o
  -3   9   2       81.51       78.15      9.14 o
  -2   9   2      270.40      270.78     19.22 o
  -1   9   2      409.84      424.57     21.11 o
   0   9   2      203.23      217.78     12.93 o
   1   9   2      637.01      600.52     26.49 o
   2   9   2      576.93      624.96     27.49 o
   3   9   2      358.83      371.95     22.65 o
   4   9   2      545.15      545.13     27.55 o
   5   9   2      233.14      197.50     16.83 o
   6   9   2      110.93      111.97     12.74 o
   7   9   2      169.08      174.83     14.62 o
 -12  10   2      105.11       84.21     13.74 o
 -11  10   2      195.16      210.25     16.93 o
 -10  10   2      260.01      251.42     24.13 o
  -9  10   2        0.45        0.99     19.40 o
  -8  10   2      150.56      171.26     14.92 o
  -7  10   2       20.49        5.18     17.28 o
  -6  10   2       28.89       24.67      9.02 o
  -5  10   2       40.40       29.66      9.37 o
  -4  10   2      218.31      243.05     18.47 o
  -3  10   2      650.59      708.98     26.30 o
  -2  10   2      606.44      664.33     25.90 o
  -1  10   2      131.07      158.97     12.69 o
   0  10   2        6.67       19.89      7.53 o
   1  10   2      890.89      929.89     31.08 o
   2  10   2     1448.67     1342.63     36.56 o
   3  10   2     1081.52     1077.05     35.09 o
   4  10   2      558.72      535.44     30.41 o
   5  10   2      426.04      419.02     28.82 o
   6  10   2      137.87      137.79     13.92 o
 -12  11   2       26.96       32.40     22.26 o
 -11  11   2       26.06       14.27     21.76 o
 -10  11   2       23.59       14.73     14.43 o
  -9  11   2      356.51      300.08     27.77 o
  -8  11   2      571.24      569.32     28.14 o
  -7  11   2      130.17      128.13     11.52 o
  -6  11   2      425.74      401.62     24.04 o
  -5  11   2      667.25      652.06     27.75 o
  -4  11   2     1498.09     1437.33     37.61 o
  -3  11   2     4369.26     4370.87     59.47 o
  -2  11   2      655.36      642.38     27.14 o
  -1  11   2      642.15      634.85     27.26 o
   0  11   2      523.55      584.82     30.40 o
   1  11   2      849.59      831.97     32.09 o
   2  11   2     1421.23     1433.68     40.17 o
   3  11   2      501.75      429.42     29.03 o
   4  11   2      199.29      181.07     17.33 o
   5  11   2      139.74      162.60     14.08 o
 -11  12   2       49.46       54.25     13.36 o
 -10  12   2      361.70      311.01     28.76 o
  -9  12   2      123.44      128.61     13.10 o
  -8  12   2      115.28      132.67     11.96 o
  -7  12   2      824.49      785.36     30.28 o
  -6  12   2      929.29      826.11     31.44 o
  -5  12   2     2014.62     1842.69     43.64 o
  -4  12   2      412.39      422.96     24.76 o
  -3  12   2     1234.80     1189.54     37.35 o
  -2  12   2     2455.61     2367.75     48.02 o
  -1  12   2      347.87      348.24     23.80 o
   0  12   2       25.10       31.13     15.54 o
   1  12   2       53.01       51.63     10.96 o
   2  12   2      136.80      118.71     13.44 o
   3  12   2       20.42       17.24     21.34 o
   4  12   2       66.14       22.08     24.31 o
 -11  13   2      191.11      202.58     19.70 o
 -10  13   2      159.66      212.22     18.04 o
  -9  13   2      445.67      399.90     28.32 o
  -8  13   2      179.53      153.49     13.39 o
  -7  13   2      244.54      214.85     16.99 o
  -6  13   2      293.33      284.21     25.12 o
  -5  13   2      482.38      496.91     27.92 o
  -4  13   2      806.94      836.96     33.22 o
  -3  13   2       41.30        3.34     20.69 o
  -2  13   2        1.95       11.51     18.57 o
  -1  13   2       31.46       20.44     19.96 o
   0  13   2       34.39       37.44      8.20 o
   1  13   2       44.88       35.69     11.72 o
   2  13   2        2.87       15.85     17.98 o
   3  13   2      115.86      113.44     13.81 o
  -9  14   2       76.63       97.52     13.34 o
  -8  14   2      169.40      149.14     14.54 o
  -7  14   2      129.29      144.44     13.33 o
  -6  14   2       53.41       57.79     11.75 o
  -5  14   2       72.83       72.65     12.30 o
  -4  14   2        4.95        9.89     19.92 o
  -3  14   2        1.62        6.57     19.26 o
  -2  14   2       17.18      -16.97     20.08 o
  -1  14   2      173.67      175.77     17.05 o
   0  14   2      113.87      125.17     21.70 o
   1  14   2      164.47      159.23     14.78 o
  -8  15   2        5.21      -12.86     22.33 o
  -7  15   2       24.11       46.92     11.68 o
  -6  15   2       11.05       20.92     20.69 o
  -5  15   2       26.63       11.75     22.62 o
  -4  15   2       28.13       27.92     20.06 o
  -3  15   2      109.20      111.30     13.19 o
  -2  15   2      112.77      129.31     13.69 o
  -1  15   2      153.33      198.47     17.17 o
   1 -16   3      207.29      247.98     19.53 o
   2 -16   3      125.13      136.95     13.47 o
   3 -16   3       16.79       24.07     21.53 o
   4 -16   3        0.53       -5.62     20.99 o
   5 -16   3        4.42       32.46     12.91 o
   6 -16   3       13.13        6.72     22.03 o
  -2 -15   3      195.93      207.48     18.13 o
  -1 -15   3      114.51      111.60     13.53 o
   0 -15   3       40.64       37.73      8.76 o
   1 -15   3       10.90       -1.72     18.50 o
   2 -15   3        0.04        0.51     20.40 o
   3 -15   3        6.13       11.54     20.16 o
   4 -15   3      125.71      119.53     12.88 o
   5 -15   3       24.28       20.90     14.73 o
   6 -15   3       67.66       67.74     14.01 o
   7 -15   3      165.41      150.78     14.52 o
   8 -15   3      315.11      334.22     30.34 o
  -3 -14   3       18.94       24.98     22.08 o
  -2 -14   3        0.83       15.00     17.96 o
  -1 -14   3        0.24        8.99     12.53 o
   0 -14   3       31.37       24.87      7.72 o
   1 -14   3       87.25       80.80     11.42 o
   2 -14   3       57.99       11.22     19.25 o
   3 -14   3      228.66      214.67     16.77 o
   4 -14   3      495.26      473.03     29.12 o
   5 -14   3      290.46      264.87     25.95 o
   6 -14   3      554.89      585.84     31.10 o
   7 -14   3      497.36      507.60     30.79 o
   8 -14   3      268.60      311.65     27.38 o
   9 -14   3      271.93      292.88     28.34 o
  -5 -13   3        0.28       16.95     19.51 o
  -4 -13   3       52.68       61.90     12.81 o
  -3 -13   3       36.15       50.83     11.16 o
  -2 -13   3       79.89       88.47     11.21 o
  -1 -13   3      194.05      170.30     13.03 o
   0 -13   3      349.40      367.76     17.57 o
   1 -13   3      607.81      617.12     29.80 o
   2 -13   3     1037.15     1086.51     35.09 o
   3 -13   3      724.07      716.02     30.05 o
   4 -13   3      793.80      730.53     31.55 o
   5 -13   3     1136.13     1056.50     35.07 o
   6 -13   3      873.47      866.94     33.04 o
   7 -13   3      657.85      661.21     31.71 o
   8 -13   3      437.07      434.68     30.20 o
   9 -13   3       68.22       68.24     13.76 o
  10 -13   3       32.28       64.46     13.25 o
  -6 -12   3      117.08      110.04     13.26 o
  -5 -12   3        0.97      -15.13     20.07 o
  -4 -12   3      334.95      343.62     26.11 o
  -3 -12   3      848.31      874.36     32.75 o
  -2 -12   3     1048.00      960.39     34.26 o
  -1 -12   3      758.60      699.63     30.55 o
   0 -12   3     2749.42     2761.41     92.10 o
   1 -12   3     2732.30     2780.82     49.20 o
   2 -12   3      131.44      158.07     13.54 o
   3 -12   3      140.54      162.73     12.91 o
   4 -12   3     1498.85     1448.26     38.01 o
   5 -12   3      774.83      761.54     30.25 o
   6 -12   3      456.91      483.11     27.24 o
   7 -12   3      131.94      141.61     11.71 o
   8 -12   3      133.84      136.20     13.14 o
   9 -12   3       31.31       27.57     20.94 o
  10 -12   3       23.04       16.54     22.65 o
  11 -12   3       42.62       56.62     13.39 o
  -7 -11   3      384.40      349.57     28.32 o
  -6 -11   3      558.47      501.96     31.15 o
  -5 -11   3       90.73       88.32     11.38 o
  -4 -11   3      630.14      674.66     29.58 o
  -3 -11   3      594.20      661.60     28.10 o
  -2 -11   3     1392.60     1381.10     37.28 o
  -1 -11   3     3581.82     3609.16     54.76 o
   0 -11   3     1048.31      987.07     32.96 o
   1 -11   3       28.76       25.74      9.04 o
   2 -11   3       87.40       80.60      9.16 o
   3 -11   3       87.93       44.72      9.96 o
   4 -11   3      294.19      327.47     21.57 o
   5 -11   3       17.49      -17.17     17.17 o
   6 -11   3       34.77       38.25      9.85 o
   7 -11   3      104.85       92.00     10.13 o
   8 -11   3      651.42      636.52     29.52 o
   9 -11   3      205.87      223.59     17.16 o
  10 -11   3      156.69      159.23     14.18 o
  11 -11   3       13.25       34.06     12.37 o
  -8 -10   3      229.42      217.74     17.86 o
  -7 -10   3       69.54       77.42     11.61 o
  -6 -10   3      468.80      431.73     26.51 o
  -5 -10   3      345.40      355.67     24.78 o
  -4 -10   3       18.01       19.79     15.44 o
  -3 -10   3      167.79      188.09     13.88 o
  -2 -10   3      574.11      574.73     25.50 o
  -1 -10   3      909.02      945.07     29.54 o
   0 -10   3       25.84       24.71     12.80 o
   1 -10   3       82.43       82.72      8.57 o
   2 -10   3        6.63       -4.17     14.97 o
   3 -10   3       18.38      -15.89     15.89 o
   4 -10   3        2.06       21.29      8.56 o
   5 -10   3       53.92       66.05      9.66 o
   6 -10   3      380.36      354.12     21.71 o
   7 -10   3      134.34      147.72     13.94 o
   8 -10   3      980.53      928.80     33.76 o
   9 -10   3      479.56      510.97     26.82 o
  10 -10   3      136.91      156.74     15.57 o
  11 -10   3      125.34      140.88     13.14 o
  -9  -9   3      305.50      314.95     19.39 o
  -8  -9   3      280.20      276.68     24.81 o
  -7  -9   3      444.03      463.73     27.00 o
  -6  -9   3      401.98      371.90     24.23 o
  -5  -9   3      127.60      149.58     13.68 o
  -4  -9   3       83.45       88.12      9.91 o
  -3  -9   3      533.92      536.70     23.90 o
  -2  -9   3        1.34       19.49     13.99 o
  -1  -9   3       47.44       31.26      8.33 o
   0  -9   3       72.49       73.86     12.37 o
   1  -9   3      217.54      192.10     17.03 o
   2  -9   3      762.35      791.64     24.25 o
   3  -9   3      851.99      830.27     25.38 o
   4  -9   3      693.52      671.29     24.65 o
   5  -9   3     1248.85     1235.89     31.32 o
   6  -9   3     1709.32     1656.72     36.99 o
   7  -9   3     1427.95     1439.84     36.20 o
   8  -9   3      700.48      664.48     29.34 o
   9  -9   3      128.50      139.97     12.30 o
  10  -9   3       62.26       51.42     11.87 o
  11  -9   3      107.15       98.32     13.39 o
  12  -9   3      102.05       98.68     14.25 o
 -10  -8   3      220.17      207.99     18.08 o
  -9  -8   3       62.42       54.21     12.22 o
  -8  -8   3      102.62       81.96     12.41 o
  -7  -8   3      167.25      148.24     14.60 o
  -6  -8   3       84.57       91.09     10.02 o
  -5  -8   3        4.77        0.62     16.39 o
  -4  -8   3      413.60      441.50     21.92 o
  -3  -8   3      774.26      816.25     25.99 o
  -2  -8   3     1473.22     1496.02     31.57 o
  -1  -8   3       71.53       59.76      7.44 o
   0  -8   3      171.81      146.98      8.29 o
   1  -8   3     3258.14     3284.02     41.02 o
   2  -8   3     1165.79     1134.73     25.73 o
   3  -8   3      930.53      906.04     24.18 o
   4  -8   3     1333.14     1193.26     27.81 o
   5  -8   3      900.33      839.21     26.44 o
   6  -8   3      716.95      720.18     26.38 o
   7  -8   3      536.27      577.82     25.27 o
   8  -8   3     1265.24     1194.13     34.49 o
   9  -8   3       23.66        2.99     19.43 o
  10  -8   3       11.39       31.66     10.89 o
  11  -8   3       74.94       66.48     12.33 o
  12  -8   3      105.50      107.67     14.00 o
 -10  -7   3       15.85      -11.83     21.14 o
  -9  -7   3        0.07        4.05     18.22 o
  -8  -7   3        2.94       16.65     15.31 o
  -7  -7   3      165.98      172.07     13.27 o
  -6  -7   3       53.23       58.51      9.12 o
  -5  -7   3      782.00      804.63     26.16 o
  -4  -7   3     2625.39     2744.49     42.07 o
  -3  -7   3     3913.42     4169.85     47.88 o
  -2  -7   3     2286.56     2363.75     35.01 o
  -1  -7   3     3596.42     3784.81     41.92 o
   0  -7   3     7059.33     7340.74    114.38 o
   1  -7   3     1325.89     1330.36     25.43 o
   2  -7   3     2658.23     2729.86     35.09 o
   3  -7   3     4147.69     4106.40     43.71 o
   4  -7   3     1547.97     1469.50     29.18 o
   5  -7   3      402.37      411.77     18.96 o
   6  -7   3     2485.05     2491.75     41.17 o
   7  -7   3        1.75       18.96     16.18 o
   8  -7   3       19.45       15.36     17.28 o
   9  -7   3      337.00      327.29     22.73 o
  10  -7   3       31.10       37.97     11.26 o
  11  -7   3       48.96       46.47     12.83 o
  12  -7   3        4.94       11.96     21.21 o
 -11  -6   3       15.15       22.41     11.39 o
 -10  -6   3      651.46      537.24     30.44 o
  -9  -6   3      618.36      615.53     29.93 o
  -8  -6   3      597.37      530.92     28.12 o
  -7  -6   3      622.35      666.26     26.00 o
  -6  -6   3      125.17      180.80     16.91 o
  -5  -6   3     1784.85     1792.73     34.30 o
  -4  -6   3     6939.71     7241.78     61.58 o
  -3  -6   3     1792.60     1947.48     31.62 o
  -2  -6   3     3213.07     3316.80     37.83 o
  -1  -6   3      662.62      472.12     16.61 o
   0  -6   3     1295.66     1139.75     20.31 o
   1  -6   3     4406.45     4549.92     40.73 o
   2  -6   3     4379.24     4424.87     40.93 o
   3  -6   3     1947.94     1863.72     28.76 o
   4  -6   3      788.42      828.17     21.53 o
   5  -6   3     1640.24     1802.99     31.82 o
   6  -6   3       79.09       77.26      8.57 o
   7  -6   3      729.35      708.93     26.24 o
   8  -6   3      700.64      702.27     27.91 o
   9  -6   3        7.27        5.86     17.31 o
  10  -6   3       45.39       48.30     11.39 o
  11  -6   3       72.03       81.60     12.28 o
  12  -6   3      315.02      306.89     20.81 o
 -11  -5   3      122.30      140.87     13.00 o
 -10  -5   3      614.46      570.71     30.26 o
  -9  -5   3     1597.67     1656.95     41.92 o
  -8  -5   3      303.98      316.01     20.95 o
  -7  -5   3      230.45      217.32     19.72 o
  -6  -5   3     2125.44     2153.74     38.04 o
  -5  -5   3      725.98      646.99     21.73 o
  -4  -5   3     2941.31     2994.30     37.95 o
  -3  -5   3     1918.86     1878.24     28.68 o
  -2  -5   3        3.68       38.32      5.37 o
  -1  -5   3      579.63      542.97     15.45 o
   0  -5   3        5.11       18.72     11.90 o
   1  -5   3      572.76      563.79     15.19 o
   2  -5   3      297.08      322.81     13.85 o
   3  -5   3        9.21        7.25      6.56 o
   4  -5   3      258.87      228.91     14.39 o
   5  -5   3      185.76      163.90     14.87 o
   6  -5   3      653.93      620.86     21.55 o
   7  -5   3     1309.25     1271.72     30.63 o
   8  -5   3      977.63      934.43     30.10 o
   9  -5   3      312.62      251.61     22.15 o
  10  -5   3      354.30      384.02     25.71 o
  11  -5   3      245.43      288.42     25.96 o
  12  -5   3      224.99      257.74     18.52 o
 -12  -4   3       69.58       82.07     11.97 o
 -11  -4   3      196.19      221.18     16.62 o
 -10  -4   3      289.48      325.61     22.90 o
  -9  -4   3      357.84      342.09     23.70 o
  -8  -4   3      461.50      488.94     22.76 o
  -7  -4   3      404.30      388.96     20.29 o
  -6  -4   3      279.66      278.80     16.71 o
  -5  -4   3      610.20      609.99     19.65 o
  -4  -4   3      935.76      997.76     21.55 o
  -3  -4   3     1165.76     1088.45     21.03 o
  -2  -4   3        0.46       -0.12      8.50 o
  -1  -4   3       16.93       31.39      4.93 o
   0  -4   3      791.54      819.90     16.36 o
   1  -4   3      378.75      404.62     12.80 o
   2  -4   3     3805.26     3757.55     33.03 o
   3  -4   3     1591.96     1555.16     23.81 o
   4  -4   3       30.90       15.14     10.77 o
   5  -4   3     1573.00     1463.41     27.40 o
   6  -4   3     1917.10     1845.29     32.92 o
   7  -4   3      709.04      676.96     24.59 o
   8  -4   3      791.67      791.76     27.68 o
   9  -4   3      433.14      436.19     24.02 o
  10  -4   3      182.74      196.85     15.06 o
  11  -4   3      159.59      162.25     13.55 o
  12  -4   3       89.59       80.51     13.23 o
 -12  -3   3       94.36      101.42     12.69 o
 -11  -3   3      384.21      406.92     26.88 o
 -10  -3   3      831.57      797.67     31.75 o
  -9  -3   3      513.51      535.24     24.88 o
  -8  -3   3        6.99       10.77     14.09 o
  -7  -3   3       17.15       15.15      7.36 o
  -6  -3   3      211.32      201.70     14.71 o
  -5  -3   3        0.01        2.65      9.65 o
  -4  -3   3       45.13       47.46      5.51 o
  -3  -3   3        1.23        5.83      8.08 o
  -2  -3   3      223.58      196.32     10.42 o
  -1  -3   3     9556.52     9715.51     45.22 o
   0  -3   3     6822.98     6825.30     26.26 o
   1  -3   3        2.18        8.69      7.96 o
   2  -3   3     1369.35     1229.10     19.00 o
   3  -3   3      432.65      340.62     13.23 o
   4  -3   3     3649.02     3645.71     37.29 o
   5  -3   3     3076.70     3021.15     37.17 o
   6  -3   3     1246.67     1194.34     27.28 o
   7  -3   3      959.47      981.94     27.15 o
   8  -3   3      526.19      545.26     24.49 o
   9  -3   3      130.24      142.36     13.98 o
  10  -3   3      179.43      167.23     14.97 o
  11  -3   3       44.63       41.68     11.79 o
  12  -3   3        4.36       18.09     20.81 o
 -13  -2   3       40.75       61.34     12.61 o
 -12  -2   3      206.10      192.99     17.07 o
 -11  -2   3      269.38      320.78     24.39 o
 -10  -2   3        0.26       -0.08     16.39 o
  -9  -2   3        7.86       19.50     13.83 o
  -8  -2   3      134.28      121.17     11.89 o
  -7  -2   3        7.66       -6.32     11.51 o
  -6  -2   3       18.57       24.20      6.18 o
  -5  -2   3     6080.63     6163.89     48.97 o
  -4  -2   3     6600.96     6669.25     45.96 o
  -3  -2   3     1310.80     1306.27     19.22 o
  -2  -2   3     6523.29     6472.97     36.33 o
  -1  -2   3     2467.43     2679.32     21.88 o
   0  -2   3     8231.67     8237.08     25.94 o
   1  -2   3     1773.11     1831.38     19.66 o
   2  -2   3     4636.98     4674.79     33.67 o
   3  -2   3      272.48      205.61     11.57 o
   4  -2   3      265.98      214.29     13.18 o
   5  -2   3     2079.84     2056.31     31.66 o
   6  -2   3       21.85       17.05     11.91 o
   7  -2   3      395.11      390.93     20.91 o
   8  -2   3      767.07      748.65     28.68 o
   9  -2   3       10.35        7.66     16.14 o
  10  -2   3        0.01       18.49     17.68 o
  11  -2   3       30.08       10.78     14.46 o
  12  -2   3        0.72       -1.03     23.06 o
 -13  -1   3        7.31       14.87     21.12 o
 -12  -1   3      106.19      137.29     12.65 o
 -11  -1   3        6.47       16.84     17.49 o
 -10  -1   3      141.18      122.70     10.50 o
  -9  -1   3      518.53      548.54     23.33 o
  -8  -1   3       75.01       59.39      8.20 o
  -7  -1   3        7.21       -1.52     10.56 o
  -6  -1   3     2126.15     1977.19     30.30 o
  -5  -1   3     3403.60     3288.25     34.81 o
  -4  -1   3     6777.86     6724.80     43.84 o
  -3  -1   3     2849.85     2751.89     25.64 o
  -2  -1   3    35686.38    35037.97    206.31 o
  -1  -1   3      624.50      723.03     11.44 o
   0  -1   3      178.98      180.34      5.46 o
   1  -1   3    84678.45    83507.11    326.32 o
   2  -1   3    41243.14    41778.42     97.79 o
   3  -1   3     7011.12     6838.73     45.41 o
   4  -1   3      477.64      599.42     17.95 o
   5  -1   3      387.87      411.70     17.17 o
   6  -1   3       85.63      111.69     10.30 o
   7  -1   3       30.74       39.39      9.26 o
   8  -1   3       64.22       74.18      9.90 o
   9  -1   3      113.24      111.20     11.23 o
  10  -1   3      350.48      361.84     24.42 o
  11  -1   3      177.72      196.24     17.88 o
  12  -1   3      145.16      138.58     15.56 o
 -13   0   3      165.94      180.35     14.44 o
 -12   0   3      219.27      237.19     17.03 o
 -11   0   3      212.18      233.86     22.05 o
 -10   0   3     1303.76     1228.19     34.38 o
  -9   0   3     1343.08     1429.55     33.44 o
  -8   0   3     2022.90     2010.11     36.01 o
  -7   0   3     2170.20     2092.24     33.18 o
  -6   0   3     5941.19     6057.44     50.16 o
  -5   0   3     5674.19     5698.51     44.10 o
  -4   0   3     2380.12     2441.78     26.56 o
  -3   0   3    13781.77    14181.87     54.02 o
  -2   0   3       33.67       34.30      3.76 o
  -1   0   3     4191.89     4271.91     24.63 o
   0   0   3     1804.82     1890.68     12.53 o
   1   0   3    39951.14    39222.84    231.75 o
   2   0   3     4953.17     5256.70     36.77 o
   3   0   3     1421.61     1464.15     22.88 o
   4   0   3     3064.93     3195.35     36.03 o
   5   0   3      352.17      326.30     17.24 o
   6   0   3      365.08      323.89     18.94 o
   7   0   3      775.53      774.36     27.39 o
   8   0   3      343.28      351.93     22.27 o
   9   0   3      280.77      276.73     22.01 o
  10   0   3      729.64      779.36     32.97 o
  11   0   3      281.74      285.66     26.17 o
 -13   1   3       30.67       -2.49     20.68 o
 -12   1   3      130.02      151.82     15.06 o
 -11   1   3      173.79      212.71     20.76 o
 -10   1   3      719.64      746.92     27.97 o
  -9   1   3     1702.48     1639.21     35.49 o
  -8   1   3     1374.95     1377.77     29.99 o
  -7   1   3     3180.99     3244.76     40.28 o
  -6   1   3      300.03      312.93     14.45 o
  -5   1   3     1904.80     1948.31     26.62 o
  -4   1   3     4133.98     4007.60     33.05 o
  -3   1   3      154.53      162.89      9.72 o
  -2   1   3        6.54       16.84      3.98 o
  -1   1   3      169.62      192.95      8.29 o
   0   1   3      962.98      977.84     10.48 o
   1   1   3      195.15      181.44     10.39 o
   2   1   3     2286.34     2092.39     25.21 o
   3   1   3     2598.58     2538.54     30.63 o
   4   1   3      786.53      744.42     19.91 o
   5   1   3     1825.32     1768.48     31.48 o
   6   1   3     1945.61     1917.22     36.05 o
   7   1   3      743.33      731.37     26.62 o
   8   1   3      508.95      472.30     26.36 o
   9   1   3      604.08      572.65     30.01 o
  10   1   3      405.70      411.98     27.62 o
  11   1   3      107.22      127.51     13.98 o
 -14   2   3      144.43      163.39     14.80 o
 -13   2   3      218.40      207.13     18.16 o
 -12   2   3      317.45      320.90     25.07 o
 -11   2   3      513.39      500.14     26.72 o
 -10   2   3      485.21      520.82     24.00 o
  -9   2   3      595.52      613.67     24.98 o
  -8   2   3      399.83      385.37     18.95 o
  -7   2   3       13.70        8.15     12.62 o
  -6   2   3       43.06       35.39      6.21 o
  -5   2   3     1141.92     1244.88     21.79 o
  -4   2   3      528.39      569.43     14.60 o
  -3   2   3     2266.70     2307.01     24.29 o
  -2   2   3      450.77      450.14     12.32 o
  -1   2   3      232.87      235.93     10.24 o
   0   2   3    10250.98    10089.01     33.44 o
   1   2   3     2966.16     2882.38     28.48 o
   2   2   3      458.45      373.93     13.80 o
   3   2   3     1982.52     1865.60     28.14 o
   4   2   3     1752.91     1728.47     29.89 o
   5   2   3      784.55      849.81     24.56 o
   6   2   3     1443.66     1505.94     33.54 o
   7   2   3      564.27      562.66     24.37 o
   8   2   3      324.27      329.63     23.89 o
   9   2   3      270.83      297.06     24.57 o
  10   2   3      116.19      117.23     12.90 o
  11   2   3        0.76      -20.55     21.93 o
 -14   3   3       98.43      110.42     14.18 o
 -13   3   3       17.85       17.60     22.35 o
 -12   3   3      169.42      137.94     13.32 o
 -11   3   3      234.61      236.33     22.77 o
 -10   3   3      403.65      441.04     22.78 o
  -9   3   3        0.02       15.82      8.17 o
  -8   3   3     1414.46     1437.64     31.01 o
  -7   3   3       20.17        0.86     12.51 o
  -6   3   3      634.77      727.66     19.98 o
  -5   3   3       95.07      183.07     11.89 o
  -4   3   3     4827.32     4910.77     38.93 o
  -3   3   3      487.28      395.04     12.88 o
  -2   3   3      277.46      248.88     11.13 o
  -1   3   3    10439.32    10511.20     51.15 o
   0   3   3    17571.10    17853.74     49.03 o
   1   3   3      705.17      691.40     16.72 o
   2   3   3      777.74      729.50     18.09 o
   3   3   3     2021.24     1992.19     30.91 o
   4   3   3     1569.74     1573.30     30.17 o
   5   3   3       11.24       24.33      7.50 o
   6   3   3       10.98       10.97      8.87 o
   7   3   3       70.63       64.37     10.23 o
   8   3   3       70.49       68.77     10.96 o
   9   3   3        0.54        6.18     18.41 o
  10   3   3      120.22      115.85     13.73 o
 -14   4   3        4.84       -5.47     23.39 o
 -13   4   3        0.20       18.79     20.37 o
 -12   4   3        0.60       19.31     19.08 o
 -11   4   3        0.26       21.05     16.24 o
 -10   4   3      351.58      309.79     22.49 o
  -9   4   3       12.04       13.58      8.65 o
  -8   4   3      623.98      730.08     23.68 o
  -7   4   3     1508.86     1426.29     29.35 o
  -6   4   3     6403.89     6419.22     53.36 o
  -5   4   3        4.80       23.23      5.72 o
  -4   4   3      537.83      844.09     18.88 o
  -3   4   3     6015.66     6063.39     43.37 o
  -2   4   3     9014.28     9378.55     52.85 o
  -1   4   3     9286.53     9619.80     54.10 o
   0   4   3     4696.34     4975.26     32.94 o
   1   4   3      201.36      125.33     11.87 o
   2   4   3     1203.72     1134.47     24.07 o
   3   4   3        4.29       -3.87     11.58 o
   4   4   3        5.74      -12.78     12.78 o
   5   4   3       82.13       75.11      9.50 o
   6   4   3      215.83      220.29     20.35 o
   7   4   3       10.90      -13.45     16.53 o
   8   4   3       28.27       42.81      9.81 o
   9   4   3       31.88       48.32     11.23 o
  10   4   3      214.04      216.73     15.75 o
 -14   5   3       50.13       47.13     13.51 o
 -13   5   3       11.96       17.15     13.94 o
 -12   5   3       16.30       35.28     10.52 o
 -11   5   3        7.33       15.13     12.32 o
 -10   5   3     1637.64     1549.89     37.82 o
  -9   5   3      571.90      565.12     25.43 o
  -8   5   3     3014.91     3024.06     44.90 o
  -7   5   3     5551.41     5675.44     55.31 o
  -6   5   3      981.36     1067.23     24.82 o
  -5   5   3     8185.89     8407.38     59.42 o
  -4   5   3     1816.24     1819.04     27.55 o
  -3   5   3     5702.28     6009.91     47.11 o
  -2   5   3     9954.03    10269.46     60.28 o
  -1   5   3       20.55       33.59      5.77 o
   0   5   3      619.57      615.64     12.74 o
   1   5   3     4456.16     4945.17     46.74 o
   2   5   3      226.62      219.73     15.00 o
   3   5   3      152.86      169.69     15.51 o
   4   5   3      866.48      892.52     27.77 o
   5   5   3        5.12        5.87     16.43 o
   6   5   3      133.77      148.26     13.58 o
   7   5   3      212.13      209.50     15.25 o
   8   5   3      137.03      156.92     15.03 o
   9   5   3      392.93      415.88     29.26 o
 -14   6   3      164.41      174.80     15.14 o
 -13   6   3      188.56      194.36     17.68 o
 -12   6   3      597.03      513.11     31.40 o
 -11   6   3      519.37      498.83     27.64 o
 -10   6   3     1151.60     1149.59     35.14 o
  -9   6   3     3957.68     3708.39     53.48 o
  -8   6   3      845.81      789.88     26.42 o
  -7   6   3     1901.14     1897.38     34.61 o
  -6   6   3     2251.63     2225.77     35.26 o
  -5   6   3      763.05      788.12     22.04 o
  -4   6   3     1164.51     1164.58     24.64 o
  -3   6   3       66.47       64.78      6.53 o
  -2   6   3       99.10      106.08      8.22 o
  -1   6   3       87.99      101.10      8.41 o
   0   6   3       63.36       72.11      5.07 o
   1   6   3        0.25       10.94     10.81 o
   2   6   3      681.66      678.23     22.74 o
   3   6   3      663.16      708.16     24.74 o
   4   6   3      664.32      670.24     26.51 o
   5   6   3     1396.63     1487.54     37.51 o
   6   6   3      834.67      824.88     30.98 o
   7   6   3      261.27      273.78     24.27 o
   8   6   3      290.29      280.80     26.21 o
   9   6   3      215.01      209.52     15.40 o
 -13   7   3      365.41      385.39     29.99 o
 -12   7   3      332.30      371.92     25.40 o
 -11   7   3      243.32      263.96     24.38 o
 -10   7   3      450.39      442.52     24.76 o
  -9   7   3      447.79      468.11     24.09 o
  -8   7   3      350.95      308.98     20.41 o
  -7   7   3      135.91      152.02     12.18 o
  -6   7   3      188.98      196.59     16.65 o
  -5   7   3       14.31       26.55      6.92 o
  -4   7   3      179.16      193.97     15.27 o
  -3   7   3      284.72      273.50     16.01 o
  -2   7   3      644.96      616.39     20.16 o
  -1   7   3      199.88      203.72     15.10 o
   0   7   3      202.59      203.26     16.96 o
   1   7   3     1382.40     1375.97     30.62 o
   2   7   3     1098.01     1104.08     29.19 o
   3   7   3      510.36      563.80     23.74 o
   4   7   3     1389.72     1411.14     36.25 o
   5   7   3      508.73      502.02     27.43 o
   6   7   3      570.08      538.65     28.81 o
   7   7   3      446.40      461.42     29.37 o
   8   7   3      257.27      258.31     25.76 o
 -13   8   3      192.61      189.36     18.50 o
 -12   8   3      242.08      286.41     24.30 o
 -11   8   3      116.58      123.28     11.82 o
 -10   8   3      302.38      278.58     22.77 o
  -9   8   3       82.69       91.40     10.27 o
  -8   8   3      191.35      203.15     19.17 o
  -7   8   3        6.10      -15.45     15.45 o
  -6   8   3        5.49       -5.44     14.80 o
  -5   8   3      281.90      286.67     18.63 o
  -4   8   3     1639.01     1631.09     32.46 o
  -3   8   3     2112.86     2054.03     35.82 o
  -2   8   3     2890.09     2916.92     41.78 o
  -1   8   3     1418.46     1471.30     31.32 o
   0   8   3     3049.71     3091.20     31.88 o
   1   8   3     1492.59     1543.56     34.90 o
   2   8   3      302.38      311.50     20.21 o
   3   8   3      168.65      199.40     19.01 o
   4   8   3      345.92      328.91     23.77 o
   5   8   3        3.70      -17.48     17.48 o
   6   8   3       32.74       50.97     10.64 o
   7   8   3       31.27       38.84     12.27 o
 -13   9   3      107.31      117.13     13.79 o
 -12   9   3       11.47       18.42     20.68 o
 -11   9   3       54.73       54.53     12.07 o
 -10   9   3       20.28       30.54     11.06 o
  -9   9   3      331.28      364.01     25.20 o
  -8   9   3     1836.08     1702.70     39.62 o
  -7   9   3      199.35      172.04     13.52 o
  -6   9   3        3.40        5.72     13.61 o
  -5   9   3        1.83        0.76     15.03 o
  -4   9   3     1545.23     1550.52     34.06 o
  -3   9   3     1800.84     1803.94     35.79 o
  -2   9   3     1169.38     1198.61     30.88 o
  -1   9   3     1941.97     1953.30     38.00 o
   0   9   3      459.50      455.88     16.56 o
   1   9   3       64.92       68.79      9.92 o
   2   9   3      145.26      146.21     14.35 o
   3   9   3      277.21      285.67     21.64 o
   4   9   3       14.99       10.75     16.36 o
   5   9   3       10.94       11.31     17.75 o
   6   9   3       68.92       72.39     11.98 o
   7   9   3       50.16       48.92     12.88 o
 -13  10   3       18.88       15.85     22.44 o
 -12  10   3       32.90       41.40     11.97 o
 -11  10   3      356.25      357.54     26.90 o
 -10  10   3      542.43      508.14     29.13 o
  -9  10   3      698.94      644.70     30.33 o
  -8  10   3     3196.43     2991.02     52.15 o
  -7  10   3     1583.06     1588.38     37.85 o
  -6  10   3        1.29       19.45     15.25 o
  -5  10   3        2.06       -3.04     15.89 o
  -4  10   3      649.22      645.32     26.54 o
  -3  10   3     2533.76     2531.87     45.01 o
  -2  10   3      862.03      909.05     29.27 o
  -1  10   3       69.21       51.88      9.88 o
   0  10   3      375.43      391.40     21.44 o
   1  10   3       17.73       10.78     16.48 o
   2  10   3       31.55       40.88     10.30 o
   3  10   3      172.62      170.51     15.43 o
   4  10   3        3.45       17.28     18.04 o
   5  10   3      103.95      102.16     13.39 o
   6  10   3       64.68       84.25     13.55 o
 -12  11   3      260.00      251.51     21.10 o
 -11  11   3      293.32      324.12     25.75 o
 -10  11   3      499.57      521.27     29.29 o
  -9  11   3      538.44      541.02     29.36 o
  -8  11   3      723.64      722.19     30.28 o
  -7  11   3      566.73      593.33     28.16 o
  -6  11   3      528.43      566.55     26.89 o
  -5  11   3      897.62      910.80     30.76 o
  -4  11   3      765.08      740.26     28.94 o
  -3  11   3      219.30      211.22     14.51 o
  -2  11   3       10.40       23.16      9.50 o
  -1  11   3      165.85      151.87     13.91 o
   0  11   3        7.06       11.04     11.74 o
   1  11   3      305.28      276.17     24.04 o
   2  11   3       12.68       17.88     13.15 o
   3  11   3      124.44      139.42     12.98 o
   4  11   3      271.60      289.27     26.33 o
   5  11   3      246.33      255.85     19.82 o
 -11  12   3      258.38      290.61     27.16 o
 -10  12   3      234.65      206.94     17.46 o
  -9  12   3       91.17       96.43     12.21 o
  -8  12   3      179.21      163.08     12.94 o
  -7  12   3       58.00       58.23     10.80 o
  -6  12   3       72.74       95.65     10.92 o
  -5  12   3      143.76      166.00     14.84 o
  -4  12   3      178.11      174.00     14.67 o
  -3  12   3      210.25      202.54     15.77 o
  -2  12   3       23.13       12.11     18.96 o
  -1  12   3      354.01      342.52     23.84 o
   0  12   3      492.85      448.71     19.93 o
   1  12   3      156.37      137.74     12.74 o
   2  12   3      287.47      274.81     25.34 o
   3  12   3      354.17      381.90     28.95 o
 -10  13   3       36.93       15.85     23.19 o
  -9  13   3        9.65       13.56     20.70 o
  -8  13   3        3.28        9.76     19.16 o
  -7  13   3        1.42       13.80     18.40 o
  -6  13   3       13.33       -0.92     18.75 o
  -5  13   3      136.97      124.14     12.62 o
  -4  13   3      711.45      754.30     33.14 o
  -3  13   3      191.45      239.87     23.10 o
  -2  13   3      397.72      411.08     26.29 o
  -1  13   3      307.78      329.64     24.08 o
   0  13   3      228.72      227.01     13.10 o
   1  13   3      175.69      161.83     13.43 o
   2  13   3      164.14      167.89     14.92 o
  -9  14   3       12.94        0.17     22.20 o
  -8  14   3       63.59       69.82     13.29 o
  -7  14   3       63.04       80.03     12.16 o
  -6  14   3      372.34      318.88     27.28 o
  -5  14   3      319.65      355.13     26.91 o
  -4  14   3      580.90      607.21     33.18 o
  -3  14   3      520.06      534.38     31.70 o
  -2  14   3      293.63      257.45     18.92 o
  -1  14   3      190.02      190.50     17.57 o
   0  14   3       63.62       72.86      9.55 o
  -7  15   3      237.44      206.86     19.66 o
  -6  15   3      150.86      118.43     14.42 o
  -5  15   3       35.68       27.62     21.38 o
  -4  15   3       55.44       60.00     13.15 o
  -3  15   3      148.65      106.70     14.44 o
  -2  15   3       40.74       32.72     23.49 o
   1 -16   4      205.80      212.60     19.65 o
   2 -16   4      127.51      143.29     14.40 o
   3 -16   4      179.07      147.32     14.90 o
   4 -16   4      228.54      230.38     18.71 o
   5 -16   4       48.34       64.23     12.87 o
  -2 -15   4      163.46      166.61     14.54 o
  -1 -15   4      455.23      419.45     29.02 o
   0 -15   4      296.44      284.96     37.65 o
   1 -15   4      175.01      166.28     16.43 o
   2 -15   4      488.76      484.49     28.31 o
   3 -15   4      337.00      356.26     25.96 o
   4 -15   4      156.41      158.61     13.41 o
   5 -15   4      414.19      402.72     28.63 o
   6 -15   4      375.61      406.96     29.18 o
   7 -15   4      427.47      424.42     32.80 o
  -4 -14   4      329.42      345.24     30.27 o
  -3 -14   4      754.61      788.27     35.36 o
  -2 -14   4      678.55      608.13     34.45 o
  -1 -14   4      276.24      250.63     17.18 o
   0 -14   4      501.27      489.96     20.20 o
   1 -14   4      614.21      532.89     30.44 o
   2 -14   4      134.30      141.68     12.27 o
   3 -14   4       89.70       82.41     11.78 o
   4 -14   4      240.36      203.93     16.12 o
   5 -14   4      387.23      357.04     26.35 o
   6 -14   4      176.95      161.98     14.24 o
   7 -14   4        4.80       -0.38     21.41 o
   8 -14   4        5.06        3.65     21.49 o
   9 -14   4        2.27       30.05     12.55 o
  -5 -13   4      104.19      121.79     13.10 o
  -4 -13   4      605.10      546.92     32.95 o
  -3 -13   4      487.08      491.02     30.32 o
  -2 -13   4      469.44      447.73     27.46 o
  -1 -13   4      224.84      218.58     16.51 o
   0 -13   4      561.32      559.71     19.73 o
   1 -13   4      436.64      455.28     26.83 o
   2 -13   4      251.31      288.13     23.23 o
   3 -13   4      117.88      115.23     11.43 o
   4 -13   4      104.90       85.99     11.88 o
   5 -13   4        1.44      -19.59     19.59 o
   6 -13   4        5.28       -7.62     18.63 o
   7 -13   4        0.62       -5.95     19.15 o
   8 -13   4        0.48       -7.33     20.96 o
   9 -13   4      310.17      320.33     21.14 o
  10 -13   4      233.08      225.16     19.31 o
  -6 -12   4      510.81      424.26     31.13 o
  -5 -12   4      166.99      156.70     13.18 o
  -4 -12   4      467.59      400.52     27.83 o
  -3 -12   4      419.10      441.19     26.05 o
  -2 -12   4      458.06      463.25     26.53 o
  -1 -12   4       52.18       51.57     10.23 o
   0 -12   4       85.37       98.60      9.62 o
   1 -12   4      180.24      192.65     14.33 o
   2 -12   4       21.64       23.08      8.98 o
   3 -12   4      221.05      200.05     14.58 o
   4 -12   4      252.55      283.27     22.00 o
   5 -12   4      373.37      403.41     23.29 o
   6 -12   4       77.39       89.14     11.61 o
   7 -12   4      256.05      254.26     25.02 o
   8 -12   4      702.10      675.50     32.93 o
   9 -12   4      484.55      532.10     31.38 o
  10 -12   4      299.95      292.14     28.88 o
  -7 -11   4       31.91       38.03     11.45 o
  -6 -11   4      199.42      193.67     17.08 o
  -5 -11   4       83.95       86.34     10.99 o
  -4 -11   4       61.36       37.05     10.25 o
  -3 -11   4      206.76      229.14     14.98 o
  -2 -11   4        7.01       11.77     16.27 o
  -1 -11   4      661.41      659.53     27.23 o
   0 -11   4      396.54      382.30     16.50 o
   1 -11   4       42.29       49.71      9.61 o
   2 -11   4      151.44      156.93     12.78 o
   3 -11   4      119.28      113.69     10.46 o
   4 -11   4      531.14      535.46     25.06 o
   5 -11   4      872.32      822.51     29.64 o
   6 -11   4      535.89      500.11     27.44 o
   7 -11   4      308.27      310.63     24.58 o
   8 -11   4       60.69       91.51     11.98 o
   9 -11   4      122.65      176.65     13.18 o
  10 -11   4      173.16      193.23     17.11 o
  11 -11   4      133.35      113.50     15.11 o
  -8 -10   4       38.70        0.68     22.14 o
  -7 -10   4       36.04       45.94     11.20 o
  -6 -10   4       40.55       42.42      9.75 o
  -5 -10   4       11.15      -14.87     16.86 o
  -4 -10   4        1.21      -15.90     15.90 o
  -3 -10   4       31.18       24.15      9.84 o
  -2 -10   4      153.73      154.60     12.87 o
  -1 -10   4      626.23      666.10     25.71 o
   0 -10   4      755.13      786.46     46.60 o
   1 -10   4      167.97      190.73     18.51 o
   2 -10   4      570.68      560.48     23.67 o
   3 -10   4     1711.36     1786.59     36.67 o
   4 -10   4     1373.94     1320.20     33.70 o
   5 -10   4     1708.80     1657.46     37.24 o
   6 -10   4     1198.31     1286.23     35.50 o
   7 -10   4     1140.76     1129.62     35.35 o
   8 -10   4        2.83      -19.82     19.82 o
   9 -10   4      185.72      169.00     16.88 o
  10 -10   4       17.35       26.36     19.29 o
  11 -10   4        9.65      -15.75     21.79 o
  -9  -9   4        0.28        9.18     19.65 o
  -8  -9   4      138.69      129.94     12.48 o
  -7  -9   4      359.14      394.03     25.48 o
  -6  -9   4        0.82       16.79     15.79 o
  -5  -9   4      170.02      195.86     18.65 o
  -4  -9   4     2186.26     2248.49     42.82 o
  -3  -9   4     2590.45     2626.44     43.67 o
  -2  -9   4      299.45      288.73     19.15 o
  -1  -9   4      541.08      534.05     21.84 o
   0  -9   4     1963.38     2011.31     51.35 o
   1  -9   4      272.66      221.23     17.45 o
   2  -9   4      689.65      659.88     22.71 o
   3  -9   4     3702.00     3706.82     47.74 o
   4  -9   4     1322.61     1300.77     31.35 o
   5  -9   4      281.96      255.97     20.35 o
   6  -9   4      371.38      408.47     23.44 o
   7  -9   4      171.43      145.83     13.66 o
   8  -9   4       73.79       81.80     10.69 o
   9  -9   4      214.25      182.12     16.12 o
  10  -9   4       57.84       70.57     11.84 o
  11  -9   4      154.99      169.31     14.64 o
 -10  -8   4       16.85       16.62     21.02 o
  -9  -8   4      161.35      179.42     15.91 o
  -8  -8   4      424.84      414.65     25.43 o
  -7  -8   4      310.25      321.56     23.71 o
  -6  -8   4       94.82      121.58     10.66 o
  -5  -8   4     1657.27     1666.10     37.36 o
  -4  -8   4     5023.61     5060.88     58.39 o
  -3  -8   4     3251.14     3297.63     45.67 o
  -2  -8   4     2914.23     3021.03     42.24 o
  -1  -8   4     1704.81     1655.47     31.43 o
   0  -8   4     1604.94     1532.30     45.58 o
   1  -8   4      490.29      496.43     18.89 o
   2  -8   4      719.00      793.68     22.55 o
   3  -8   4       72.89       65.33      7.98 o
   4  -8   4       52.02       54.68      7.98 o
   5  -8   4      324.14      338.21     20.85 o
   6  -8   4      228.31      270.23     19.20 o
   7  -8   4      366.45      338.99     22.64 o
   8  -8   4        0.64        4.11     16.45 o
   9  -8   4      271.23      300.04     23.08 o
  10  -8   4      409.91      344.98     27.23 o
  11  -8   4      256.26      274.87     25.38 o
  12  -8   4      151.08      165.30     15.13 o
 -10  -7   4      510.68      453.62     29.43 o
  -9  -7   4      590.07      544.55     29.24 o
  -8  -7   4      518.98      523.21     26.93 o
  -7  -7   4      364.18      412.13     23.34 o
  -6  -7   4      584.38      550.82     25.06 o
  -5  -7   4      776.09      823.80     26.98 o
  -4  -7   4     2096.32     2184.81     37.16 o
  -3  -7   4     1189.69     1304.31     28.82 o
  -2  -7   4     1659.32     1745.21     30.72 o
  -1  -7   4     1257.51     1293.14     25.89 o
   0  -7   4      290.49      268.60     10.76 o
   1  -7   4       64.20       56.95      7.04 o
   2  -7   4      324.39      362.66     17.07 o
   3  -7   4      168.04      152.34     14.84 o
   4  -7   4     1340.53     1426.62     28.55 o
   5  -7   4      589.45      631.09     23.28 o
   6  -7   4      334.47      308.62     20.95 o
   7  -7   4      401.44      376.26     23.36 o
   8  -7   4      658.45      626.90     28.43 o
   9  -7   4      808.88      774.23     31.79 o
  10  -7   4      668.95      606.29     30.57 o
  11  -7   4      236.41      271.46     25.64 o
  12  -7   4      219.94      229.16     20.11 o
 -11  -6   4      379.89      376.01     28.01 o
 -10  -6   4      713.79      715.51     34.22 o
  -9  -6   4      567.38      551.51     29.56 o
  -8  -6   4      740.07      707.02     29.25 o
  -7  -6   4      622.88      651.88     26.42 o
  -6  -6   4      539.84      539.65     22.43 o
  -5  -6   4      393.67      401.13     18.81 o
  -4  -6   4       49.92       58.44      7.34 o
  -3  -6   4       21.07        2.59     11.20 o
  -2  -6   4      324.67      301.20     15.85 o
  -1  -6   4      275.47      295.64     14.43 o
   0  -6   4     1744.34     1776.42     19.09 o
   1  -6   4      577.06      534.42     16.80 o
   2  -6   4     1163.83     1096.84     22.92 o
   3  -6   4     2831.98     2731.13     35.04 o
   4  -6   4     2093.49     2101.69     32.99 o
   5  -6   4     1858.68     1779.83     33.40 o
   6  -6   4     2405.74     2414.55     39.99 o
   7  -6   4      900.69      852.37     28.74 o
   8  -6   4      345.76      349.31     23.05 o
   9  -6   4      562.74      545.97     28.10 o
  10  -6   4      473.67      538.33     29.96 o
  11  -6   4      234.28      239.03     18.35 o
  12  -6   4       47.82       74.76     13.14 o
 -12  -5   4      210.56      196.65     18.00 o
 -11  -5   4      223.44      180.18     17.60 o
 -10  -5   4      187.20      193.65     15.62 o
  -9  -5   4       30.53       36.68      9.59 o
  -8  -5   4       63.19       67.06      9.09 o
  -7  -5   4      403.97      403.64     21.52 o
  -6  -5   4       69.15       58.86      8.06 o
  -5  -5   4        4.07       12.85      6.32 o
  -4  -5   4      455.30      437.84     17.15 o
  -3  -5   4      702.19      702.83     18.89 o
  -2  -5   4      174.89       87.60      7.80 o
  -1  -5   4     2728.68     2713.19     30.71 o
   0  -5   4      114.95       85.71      5.00 o
   1  -5   4     1453.74     1415.56     23.03 o
   2  -5   4     1864.05     1819.95     26.23 o
   3  -5   4     2298.97     2301.67     30.86 o
   4  -5   4     2505.98     2516.31     34.60 o
   5  -5   4     1374.11     1217.44     27.34 o
   6  -5   4     1121.12     1119.38     28.52 o
   7  -5   4       35.61       50.30      9.00 o
   8  -5   4        6.97       29.87      9.10 o
   9  -5   4      140.10      148.22     14.48 o
  10  -5   4       39.37       29.36     19.79 o
  11  -5   4        2.43       17.24     19.05 o
  12  -5   4        1.02       18.52     14.58 o
 -12  -4   4       64.93       73.79     11.80 o
 -11  -4   4        0.06       -4.15     18.26 o
 -10  -4   4       50.68       49.71     10.17 o
  -9  -4   4      435.88      398.17     22.94 o
  -8  -4   4       60.12       47.21      9.15 o
  -7  -4   4        1.10      -10.54     12.78 o
  -6  -4   4       70.67       65.94      7.35 o
  -5  -4   4     3407.64     3601.77     41.60 o
  -4  -4   4      587.50      533.41     16.75 o
  -3  -4   4      771.09      607.08     16.87 o
  -2  -4   4      992.61      838.60     17.83 o
  -1  -4   4    11572.62    12093.10     57.61 o
   0  -4   4     6178.71     6414.33     29.48 o
   1  -4   4      690.61      634.34     15.48 o
   2  -4   4     1368.54     1388.43     22.38 o
   3  -4   4       56.82       42.27      5.71 o
   4  -4   4     6391.06     6282.16     51.33 o
   5  -4   4      637.19      606.87     19.87 o
   6  -4   4        2.57        0.55     13.51 o
   7  -4   4      138.71      135.32     12.38 o
   8  -4   4      190.01      156.61     13.94 o
   9  -4   4      375.78      372.72     23.97 o
  10  -4   4        9.29      -18.30     18.30 o
  11  -4   4       13.01       28.17     19.77 o
  12  -4   4       44.33       55.44     13.69 o
 -12  -3   4      126.79      133.47     12.71 o
 -11  -3   4      104.28      147.59     13.92 o
 -10  -3   4       42.84       19.57     18.43 o
  -9  -3   4      182.07      179.00     13.46 o
  -8  -3   4     1685.23     1713.61     37.00 o
  -7  -3   4     2245.30     2285.47     37.98 o
  -6  -3   4     1225.77     1115.76     25.23 o
  -5  -3   4     3535.39     3659.81     39.89 o
  -4  -3   4    13253.11    13767.02     69.50 o
  -3  -3   4    14096.04    13992.21     64.42 o
  -2  -3   4      362.20      304.79     11.71 o
  -1  -3   4     1064.82     1241.51     18.33 o
   0  -3   4    13228.02    13536.37     39.21 o
   1  -3   4     1027.86     1135.97     18.66 o
   2  -3   4        1.07        6.24      8.55 o
   3  -3   4      806.28      720.59     17.98 o
   4  -3   4      214.70      216.31     13.73 o
   5  -3   4      408.07      409.43     18.44 o
   6  -3   4      141.84      141.10     11.16 o
   7  -3   4       20.00       -4.41     16.21 o
   8  -3   4      629.82      623.04     27.32 o
   9  -3   4      432.68      428.26     25.44 o
  10  -3   4        9.61       15.35     18.98 o
  11  -3   4      159.37      204.08     17.30 o
  12  -3   4      157.40      145.49     14.88 o
 -13  -2   4      234.74      266.03     26.28 o
 -12  -2   4      209.79      239.80     16.78 o
 -11  -2   4      236.67      244.78     22.76 o
 -10  -2   4     1008.86      946.21     31.73 o
  -9  -2   4     1129.86     1128.13     31.28 o
  -8  -2   4     2373.07     2445.98     40.81 o
  -7  -2   4      778.94      775.20     22.65 o
  -6  -2   4     1201.06     1091.15     24.43 o
  -5  -2   4     5221.76     5299.05     45.31 o
  -4  -2   4     5823.00     6003.80     43.87 o
  -3  -2   4     2096.59     2142.29     24.71 o
  -2  -2   4     5099.22     5177.74     34.35 o
  -1  -2   4     1992.96     2177.94     21.90 o
   0  -2   4     1394.45     1487.32     13.21 o
   1  -2   4        1.65       -8.49      8.49 o
   2  -2   4     4685.77     4668.70     36.23 o
   3  -2   4        0.39       -3.44      9.80 o
   4  -2   4     6724.12     6698.35     52.18 o
   5  -2   4      842.38      804.43     22.54 o
   6  -2   4      359.17      340.87     19.11 o
   7  -2   4     1497.01     1453.37     33.76 o
   8  -2   4      650.50      635.98     26.59 o
   9  -2   4      141.37      145.20     11.75 o
  10  -2   4      368.74      378.14     26.32 o
  11  -2   4      466.81      471.12     31.62 o
  12  -2   4      206.52      228.74     19.38 o
 -13  -1   4      219.61      224.55     18.27 o
 -12  -1   4      729.09      712.54     32.15 o
 -11  -1   4      596.99      576.54     28.66 o
 -10  -1   4     1359.60     1403.23     37.44 o
  -9  -1   4     1386.96     1345.61     33.63 o
  -8  -1   4      672.70      624.98     22.57 o
  -7  -1   4      939.16      871.50     23.64 o
  -6  -1   4      966.13     1021.16     22.99 o
  -5  -1   4       60.71       75.85      6.83 o
  -4  -1   4      541.09      563.17     15.11 o
  -3  -1   4      140.45      153.89      9.39 o
  -2  -1   4      224.80      230.75      9.76 o
  -1  -1   4        0.23       14.93      4.23 o
   0  -1   4      168.15      183.58      6.76 o
   1  -1   4     2231.19     2222.22     23.85 o
   2  -1   4     2637.43     2624.62     28.43 o
   3  -1   4     5646.69     5318.78     43.13 o
   4  -1   4     4409.85     4322.12     43.04 o
   5  -1   4      888.28      835.18     23.47 o
   6  -1   4     1429.43     1377.67     30.95 o
   7  -1   4     1382.62     1392.49     33.81 o
   8  -1   4      376.83      348.58     22.87 o
   9  -1   4      297.67      303.78     23.60 o
  10  -1   4      333.55      359.84     26.41 o
  11  -1   4      238.69      250.73     19.45 o
 -13   0   4       89.83      110.63     12.63 o
 -12   0   4      251.96      188.38     16.78 o
 -11   0   4      928.53      900.73     32.60 o
 -10   0   4      484.47      468.39     25.29 o
  -9   0   4       73.21       52.40      9.75 o
  -8   0   4      288.17      285.94     18.15 o
  -7   0   4       62.45       60.28      7.09 o
  -6   0   4      116.35      121.10     11.46 o
  -5   0   4      314.88      315.45     13.18 o
  -4   0   4      194.90      157.91     11.06 o
  -3   0   4     2467.39     2583.49     25.16 o
  -2   0   4     1651.60     1688.42     19.28 o
  -1   0   4        1.42       10.41      7.18 o
   0   0   4      486.75      459.02      8.70 o
   1   0   4    17036.26    16677.42     63.29 o
   2   0   4    12919.36    12920.91     61.64 o
   3   0   4     3495.91     3463.04     36.18 o
   4   0   4     1377.21     1312.64     25.90 o
   5   0   4     1155.54     1113.42     26.63 o
   6   0   4      982.78      956.33     27.61 o
   7   0   4      561.87      609.53     25.11 o
   8   0   4      262.01      237.04     21.27 o
   9   0   4      139.51      132.89     12.49 o
  10   0   4       28.04       15.90     15.36 o
  11   0   4        0.52        1.60     22.57 o
 -14   1   4       15.40      -21.44     21.44 o
 -13   1   4       57.00       45.75     12.43 o
 -12   1   4      538.67      609.21     28.84 o
 -11   1   4      657.31      686.06     28.91 o
 -10   1   4       78.55       79.30      9.44 o
  -9   1   4      515.66      523.22     23.34 o
  -8   1   4        0.10       13.37      6.98 o
  -7   1   4      753.17      809.44     22.35 o
  -6   1   4      717.23      734.27     19.87 o
  -5   1   4     1760.79     1694.90     25.51 o
  -4   1   4     7014.75     6852.69     43.96 o
  -3   1   4      855.57      738.92     15.16 o
  -2   1   4     2677.19     2645.83     24.47 o
  -1   1   4      733.80      610.82     13.72 o
   0   1   4      390.29      502.89     18.67 o
   1   1   4     2505.74     2282.52     25.99 o
   2   1   4      405.91      362.37     13.87 o
   3   1   4       10.61       15.84     10.59 o
   4   1   4      326.58      338.17     16.59 o
   5   1   4       34.23       31.57      7.61 o
   6   1   4      253.58      280.79     19.21 o
   7   1   4      193.19      171.04     13.15 o
   8   1   4      252.11      257.96     22.43 o
   9   1   4        5.15       21.51     18.09 o
  10   1   4        1.24       10.93     20.49 o
  11   1   4        3.25       -5.85     23.61 o
 -14   2   4       47.64       68.96     13.39 o
 -13   2   4       25.17        6.72     20.72 o
 -12   2   4        5.14      -19.62     19.62 o
 -11   2   4       50.36       60.74     10.12 o
 -10   2   4      330.38      320.50     20.84 o
  -9   2   4      154.08      177.49     12.36 o
  -8   2   4     1831.14     1765.64     33.20 o
  -7   2   4      702.16      710.83     21.46 o
  -6   2   4     1576.83     1513.17     26.25 o
  -5   2   4      571.79      861.51     19.37 o
  -4   2   4     5110.99     5039.70     38.87 o
  -3   2   4     8601.77     9012.36     48.31 o
  -2   2   4     6510.43     6635.11     40.08 o
  -1   2   4    15124.01    14943.44     60.05 o
   0   2   4      807.62      943.11     12.47 o
   1   2   4      940.40     1156.32     20.26 o
   2   2   4     6621.31     7171.34     51.29 o
   3   2   4      499.84      546.26     18.47 o
   4   2   4      296.92      295.10     16.59 o
   5   2   4      204.37      164.27     12.00 o
   6   2   4      366.37      398.96     22.20 o
   7   2   4       89.06       75.87     10.28 o
   8   2   4       29.22       27.57     18.53 o
   9   2   4       67.10       90.77     12.29 o
  10   2   4      188.59      194.35     18.43 o
 -14   3   4       29.43       47.56     12.15 o
 -13   3   4      472.19      533.90     29.95 o
 -12   3   4      804.97      743.96     33.75 o
 -11   3   4     1202.14     1213.92     35.11 o
 -10   3   4     1059.95     1063.40     32.45 o
  -9   3   4       13.82        8.74     13.79 o
  -8   3   4     3446.70     3277.51     44.52 o
  -7   3   4     2531.47     2507.80     36.05 o
  -6   3   4      736.11      648.33     19.28 o
  -5   3   4     1328.70     1024.60     21.64 o
  -4   3   4      645.32      628.95     16.43 o
  -3   3   4     1087.20     1051.82     19.35 o
  -2   3   4     1673.38     1579.81     22.21 o
  -1   3   4      175.78      215.07     11.35 o
   0   3   4       75.01       94.19      5.31 o
   1   3   4      206.30      250.17     12.31 o
   2   3   4       14.25        4.46     10.31 o
   3   3   4      300.53      251.87     15.84 o
   4   3   4       22.40       27.47      7.49 o
   5   3   4      744.28      704.98     25.96 o
   6   3   4     1940.81     1835.92     39.14 o
   7   3   4      302.70      315.05     21.98 o
   8   3   4      120.93      120.30     11.89 o
   9   3   4      232.42      244.96     17.23 o
  10   3   4      305.00      323.12     30.61 o
 -14   4   4      240.07      273.14     26.73 o
 -13   4   4      234.28      236.40     18.45 o
 -12   4   4      705.89      625.94     30.06 o
 -11   4   4      505.34      460.25     26.53 o
 -10   4   4      830.91      857.04     29.28 o
  -9   4   4      571.52      574.98     23.64 o
  -8   4   4      413.73      385.20     20.43 o
  -7   4   4     2311.88     2351.79     36.08 o
  -6   4   4     5026.38     5059.92     48.35 o
  -5   4   4       16.14       19.03      5.94 o
  -4   4   4       91.32      123.76     10.96 o
  -3   4   4      385.65      391.74     14.28 o
  -2   4   4      264.66      253.32     13.08 o
  -1   4   4      237.52      218.00     12.72 o
   0   4   4      207.34      226.07      8.94 o
   1   4   4      508.16      539.65     18.05 o
   2   4   4      512.66      472.51     18.45 o
   3   4   4     1081.20     1063.63     26.22 o
   4   4   4     1212.81     1260.00     30.48 o
   5   4   4     1462.41     1503.72     35.19 o
   6   4   4      821.66      826.20     29.89 o
   7   4   4      289.86      318.36     23.59 o
   8   4   4      234.79      268.46     26.46 o
   9   4   4      240.61      263.07     24.42 o
 -14   5   4      213.00      198.71     19.08 o
 -13   5   4      260.79      305.97     25.14 o
 -12   5   4      310.31      281.22     25.84 o
 -11   5   4      639.26      719.18     29.11 o
 -10   5   4      543.96      504.26     25.97 o
  -9   5   4      136.64      181.70     18.08 o
  -8   5   4      532.64      524.72     23.03 o
  -7   5   4       56.19       76.66      8.30 o
  -6   5   4       23.35       35.28      6.70 o
  -5   5   4      109.81      113.48      9.41 o
  -4   5   4      401.28      407.21     15.99 o
  -3   5   4      965.05     1048.79     22.00 o
  -2   5   4     3236.47     3254.15     36.48 o
  -1   5   4     1693.36     1760.97     28.10 o
   0   5   4      496.31      457.98     12.17 o
   1   5   4     4688.01     4821.73     48.24 o
   2   5   4     3053.78     3101.99     41.66 o
   3   5   4     2160.73     2096.65     37.78 o
   4   5   4     1235.92     1261.03     32.49 o
   5   5   4     1147.67     1204.34     34.02 o
   6   5   4      896.81      920.90     32.12 o
   7   5   4      375.02      453.98     25.61 o
   8   5   4      296.89      303.20     25.77 o
   9   5   4       18.51       23.51     12.33 o
 -14   6   4       71.38       72.74     13.19 o
 -13   6   4       38.57       27.89     22.82 o
 -12   6   4      297.67      325.39     24.92 o
 -11   6   4      174.59      150.20     14.98 o
 -10   6   4       23.13        1.11     18.47 o
  -9   6   4      900.90      928.58     30.38 o
  -8   6   4      100.23       95.85      9.63 o
  -7   6   4      208.96      200.44     17.71 o
  -6   6   4     1009.75     1010.56     26.11 o
  -5   6   4      848.16      879.17     23.18 o
  -4   6   4     1501.46     1593.72     28.84 o
  -3   6   4     2365.52     2354.10     33.63 o
  -2   6   4      590.14      531.68     18.72 o
  -1   6   4      616.08      620.24     19.61 o
   0   6   4     1372.33     1233.50     18.88 o
   1   6   4     1900.48     1866.98     33.99 o
   2   6   4      866.56      881.90     26.16 o
   3   6   4     2103.43     2105.03     39.57 o
   4   6   4     1462.79     1471.51     36.50 o
   5   6   4       36.97       31.54      9.94 o
   6   6   4      404.81      436.59     26.16 o
   7   6   4      351.53      281.76     26.26 o
   8   6   4      124.76      126.27     13.49 o
 -14   7   4       56.85       55.97     14.20 o
 -13   7   4       65.99       77.28     12.75 o
 -12   7   4       37.94       25.79     18.77 o
 -11   7   4       59.41       56.42     10.79 o
 -10   7   4      378.99      363.79     24.80 o
  -9   7   4       97.07      108.20      9.99 o
  -8   7   4       11.47       17.09     14.37 o
  -7   7   4      670.92      666.47     24.92 o
  -6   7   4     1613.80     1623.63     32.37 o
  -5   7   4      356.12      340.13     17.63 o
  -4   7   4     1233.83     1147.38     27.19 o
  -3   7   4     2216.26     2229.54     35.27 o
  -2   7   4     1247.76     1227.71     27.67 o
  -1   7   4      918.16      821.81     23.57 o
   0   7   4     1740.48     1710.14     23.60 o
   1   7   4      167.93      166.82     12.66 o
   2   7   4      455.29      412.09     21.76 o
   3   7   4        0.13      -16.07     16.07 o
   4   7   4        9.20        1.63     15.76 o
   5   7   4       53.55       42.30     10.67 o
   6   7   4       37.02       29.19     11.24 o
   7   7   4        0.75      -12.26     20.48 o
   8   7   4        0.14       13.29     20.13 o
 -13   8   4       17.32      -10.74     21.17 o
 -12   8   4      208.18      191.11     17.39 o
 -11   8   4       20.72       50.10     10.80 o
 -10   8   4      171.16      211.76     20.78 o
  -9   8   4      812.75      763.13     29.66 o
  -8   8   4      152.07      154.98     13.78 o
  -7   8   4      450.53      446.87     22.60 o
  -6   8   4      617.53      609.65     23.69 o
  -5   8   4       57.13       53.48      8.72 o
  -4   8   4     3050.45     3095.38     44.27 o
  -3   8   4     1829.77     1783.51     34.87 o
  -2   8   4      823.08      830.59     25.60 o
  -1   8   4      300.72      290.58     19.27 o
   0   8   4      802.22      788.57     18.97 o
   1   8   4      502.02      489.48     24.67 o
   2   8   4      445.34      451.61     24.16 o
   3   8   4      523.19      480.67     25.54 o
   4   8   4       78.17       78.42     10.54 o
   5   8   4      161.63      153.92     13.01 o
   6   8   4      209.50      213.16     17.13 o
   7   8   4      203.80      211.76     19.36 o
 -13   9   4      247.33      216.15     19.39 o
 -12   9   4      163.56      189.98     16.19 o
 -11   9   4      979.63      985.16     35.95 o
 -10   9   4      670.24      628.82     30.55 o
  -9   9   4      414.23      460.52     25.14 o
  -8   9   4     1019.34      994.74     31.36 o
  -7   9   4      675.80      587.00     27.10 o
  -6   9   4      482.48      458.65     23.85 o
  -5   9   4        8.08      -15.83     15.83 o
  -4   9   4       83.44       89.53      9.52 o
  -3   9   4      100.66       96.98      9.80 o
  -2   9   4      384.84      396.19     21.61 o
  -1   9   4        7.55       25.25      8.47 o
   0   9   4        2.27       -5.20     10.80 o
   1   9   4     1023.41      990.58     31.80 o
   2   9   4      866.55      838.00     30.77 o
   3   9   4      218.99      220.89     16.44 o
   4   9   4       60.45       58.92     11.36 o
   5   9   4      344.55      367.15     29.77 o
   6   9   4      483.58      481.64     29.57 o
 -13  10   4      205.96      205.16     18.19 o
 -12  10   4      305.17      250.50     18.93 o
 -11  10   4      206.97      196.80     17.18 o
 -10  10   4      230.59      218.38     17.01 o
  -9  10   4      217.42      271.91     21.90 o
  -8  10   4       73.52       99.47     11.22 o
  -7  10   4       31.64       64.50     10.12 o
  -6  10   4       80.10       66.12     10.25 o
  -5  10   4       17.52       22.70     15.77 o
  -4  10   4      158.01      201.07     17.87 o
  -3  10   4      709.26      739.85     28.08 o
  -2  10   4      110.26      133.84     12.73 o
  -1  10   4      399.93      399.89     23.08 o
   0  10   4      484.52      495.59     33.83 o
   1  10   4      344.81      343.48     24.34 o
   2  10   4      687.86      644.67     30.84 o
   3  10   4      441.86      469.17     27.98 o
   4  10   4      572.92      584.94     32.57 o
   5  10   4      802.87      855.16     36.84 o
 -12  11   4       25.52       40.57     13.06 o
 -11  11   4       47.98       40.12     12.12 o
 -10  11   4        3.75        2.51     19.96 o
  -9  11   4        1.20      -11.59     18.85 o
  -8  11   4       42.88       33.28     11.57 o
  -7  11   4      184.56      204.85     14.58 o
  -6  11   4        2.04       -0.45     17.80 o
  -5  11   4     1644.05     1536.24     39.60 o
  -4  11   4     1515.04     1490.19     38.64 o
  -3  11   4      580.03      502.56     27.06 o
  -2  11   4     1535.41     1446.15     38.41 o
  -1  11   4     1382.77     1377.64     37.90 o
   0  11   4     1090.55     1116.11     25.08 o
   1  11   4      370.83      334.58     25.93 o
   2  11   4      597.79      595.88     31.37 o
   3  11   4      625.20      587.47     32.48 o
   4  11   4      172.55      153.87     15.05 o
 -11  12   4      103.63       96.28     13.91 o
 -10  12   4       18.54       28.73     20.43 o
  -9  12   4      146.13      117.77     12.82 o
  -8  12   4       99.17       92.53     11.92 o
  -7  12   4      193.93      226.49     22.30 o
  -6  12   4      440.90      448.01     26.05 o
  -5  12   4     1163.66     1019.58     37.28 o
  -4  12   4     1160.60     1109.27     37.13 o
  -3  12   4      142.03      150.04     11.90 o
  -2  12   4     1214.10     1165.71     37.81 o
  -1  12   4      494.29      460.85     28.47 o
   0  12   4      315.54      329.09     17.89 o
   1  12   4      190.01      169.59     13.75 o
   2  12   4       21.35       24.29     21.47 o
   3  12   4       27.91      -19.72     24.47 o
 -10  13   4      119.55      112.07     14.25 o
  -9  13   4      194.79      190.63     17.43 o
  -8  13   4      517.58      514.93     29.89 o
  -7  13   4      570.49      564.13     30.75 o
  -6  13   4      365.66      306.27     24.86 o
  -5  13   4        0.88       -0.69     17.64 o
  -4  13   4      823.72      876.28     34.60 o
  -3  13   4      855.86      878.86     36.07 o
  -2  13   4       48.23       53.61     11.54 o
  -1  13   4        1.27       -0.90     17.43 o
   0  13   4        2.94        4.49     18.19 o
   1  13   4       58.97       20.25     21.43 o
  -9  14   4      208.69      196.97     19.17 o
  -8  14   4      260.71      244.49     19.14 o
  -7  14   4       35.25        4.70     21.32 o
  -6  14   4       41.96       48.03     11.92 o
  -5  14   4      289.75      287.23     25.42 o
  -4  14   4       45.16       28.70     23.17 o
  -3  14   4        2.15       -8.96     19.53 o
  -2  14   4       11.48       20.94     12.24 o
  -1  14   4       25.73       43.19     12.36 o
  -6  15   4        0.07      -18.15     22.78 o
  -5  15   4       16.25       -0.24     23.08 o
  -4  15   4        0.33       13.74     19.65 o
   0 -16   5      356.01      327.92     21.22 o
   1 -16   5      380.29      385.98     30.58 o
   2 -16   5       86.95       94.29     13.17 o
   3 -16   5      145.25      131.27     14.20 o
   4 -16   5      117.45      106.13     14.07 o
   5 -16   5       24.29        9.58     23.88 o
  -2 -15   5      377.88      330.67     29.61 o
  -1 -15   5      286.54      225.93     19.20 o
   0 -15   5      182.96      160.49     17.25 o
   1 -15   5       39.83        5.04     21.37 o
   2 -15   5        7.74       21.60     19.40 o
   3 -15   5        5.98       -6.04     19.44 o
   4 -15   5        3.33       12.22     20.69 o
   5 -15   5       46.92       58.68     12.71 o
   6 -15   5       54.39       27.36     24.65 o
   7 -15   5       11.25        7.76     22.89 o
  -4 -14   5      309.45      315.63     27.83 o
  -3 -14   5      203.80      192.53     14.97 o
  -2 -14   5      102.05       89.14     13.27 o
  -1 -14   5        5.72       28.01     18.80 o
   0 -14   5        0.81      -13.22     13.22 o
   1 -14   5       23.65       45.65     10.36 o
   2 -14   5       92.22      108.86     11.71 o
   3 -14   5      119.86      120.03     12.23 o
   4 -14   5      139.70      136.47     12.81 o
   5 -14   5      301.74      297.24     27.34 o
   6 -14   5      230.01      232.83     17.36 o
   7 -14   5      431.85      436.60     29.21 o
   8 -14   5      328.64      312.25     27.96 o
  -5 -13   5       61.76       55.12     11.85 o
  -4 -13   5       30.82       22.09     11.00 o
  -3 -13   5       20.67       18.18     19.32 o
  -2 -13   5       29.87       19.37     18.58 o
  -1 -13   5      122.95      119.30     11.89 o
   0 -13   5      252.17      257.62     23.97 o
   1 -13   5      431.10      433.88     26.71 o
   2 -13   5      418.05      462.29     26.42 o
   3 -13   5      619.61      602.09     29.59 o
   4 -13   5     1052.49     1053.57     34.71 o
   5 -13   5      782.07      796.34     31.91 o
   6 -13   5      429.48      416.96     27.25 o
   7 -13   5      663.69      698.19     33.17 o
   8 -13   5      587.49      588.06     31.67 o
   9 -13   5      193.66      162.54     16.12 o
  -7 -12   5       39.46       30.84     13.04 o
  -6 -12   5      103.42      103.44     13.21 o
  -5 -12   5      138.66      130.14     13.34 o
  -4 -12   5        8.93      -14.67     19.16 o
  -3 -12   5      546.38      496.62     28.27 o
  -2 -12   5     1202.19     1197.01     36.76 o
  -1 -12   5      476.99      484.17     25.26 o
   0 -12   5     1103.71     1060.39     40.16 o
   1 -12   5     2627.62     2597.45     48.62 o
   2 -12   5     1154.90     1168.20     34.05 o
   3 -12   5      183.47      228.34     20.45 o
   4 -12   5       26.76       34.43     10.31 o
   5 -12   5      225.82      221.39     15.81 o
   6 -12   5     1238.90     1269.70     39.46 o
   7 -12   5      300.46      297.70     25.89 o
   8 -12   5       57.61       41.77     11.85 o
   9 -12   5        4.72       17.64     21.03 o
  10 -12   5        6.42      -21.22     23.66 o
  -8 -11   5       45.08       -5.09     22.88 o
  -7 -11   5       55.52       56.90     11.84 o
  -6 -11   5       90.89       83.44     11.80 o
  -5 -11   5      287.16      246.62     22.64 o
  -4 -11   5      418.88      453.07     26.77 o
  -3 -11   5      766.04      768.89     29.72 o
  -2 -11   5      189.93      242.02     21.27 o
  -1 -11   5      653.37      590.12     25.95 o
   0 -11   5     1278.17     1246.82     23.60 o
   1 -11   5      980.11      924.18     29.57 o
   2 -11   5      144.22      151.49     12.58 o
   3 -11   5       61.96       61.54      9.80 o
   4 -11   5        1.03       10.87     16.45 o
   5 -11   5      180.12      197.93     14.62 o
   6 -11   5        4.78       14.07      9.77 o
   7 -11   5       72.99       69.06     11.49 o
   8 -11   5      498.13      477.10     30.73 o
   9 -11   5      505.43      471.05     30.63 o
  10 -11   5       60.28       49.03     13.96 o
  -8 -10   5      309.10      323.44     25.67 o
  -7 -10   5      359.25      336.83     27.15 o
  -6 -10   5       80.21       72.72     11.13 o
  -5 -10   5      194.92      223.42     20.60 o
  -4 -10   5      231.94      316.89     21.79 o
  -3 -10   5     1373.77     1464.89     36.09 o
  -2 -10   5      328.67      298.31     19.92 o
  -1 -10   5      151.25      130.04     11.84 o
   0 -10   5      160.57      176.75      9.15 o
   1 -10   5      237.42      202.11     18.31 o
   2 -10   5        6.71       14.07     10.41 o
   3 -10   5      380.48      393.23     22.13 o
   4 -10   5       88.89       77.49     10.22 o
   5 -10   5        3.40       15.39      9.27 o
   6 -10   5      202.92      203.89     14.75 o
   7 -10   5       39.70       49.06     10.17 o
   8 -10   5        0.35       13.94     13.16 o
   9 -10   5      771.74      752.48     33.09 o
  10 -10   5      284.87      313.98     26.74 o
  11 -10   5       91.30      103.19     13.77 o
  -9  -9   5      384.85      346.23     26.44 o
  -8  -9   5      575.71      578.86     31.21 o
  -7  -9   5      772.91      788.50     31.82 o
  -6  -9   5      235.04      260.39     20.73 o
  -5  -9   5      478.58      527.20     25.63 o
  -4  -9   5     1544.50     1537.93     36.85 o
  -3  -9   5      839.72      843.77     27.59 o
  -2  -9   5      247.85      264.34     19.35 o
  -1  -9   5        8.87        8.35     10.28 o
   0  -9   5       10.90       15.30      6.75 o
   1  -9   5       70.75      109.55     10.81 o
   2  -9   5      175.23      198.78     17.07 o
   3  -9   5      199.83      206.23     17.11 o
   4  -9   5      121.25      142.62     11.89 o
   5  -9   5     1332.72     1275.36     33.77 o
   6  -9   5      887.28      938.06     29.97 o
   7  -9   5      407.94      418.43     24.54 o
   8  -9   5      377.52      394.01     23.86 o
   9  -9   5      708.71      703.41     32.92 o
  10  -9   5      217.61      232.46     17.56 o
  11  -9   5       92.65      103.14     13.42 o
 -10  -8   5      329.58      316.93     27.12 o
  -9  -8   5      270.34      296.05     25.39 o
  -8  -8   5      208.31      196.83     15.81 o
  -7  -8   5      127.71      142.42     11.19 o
  -6  -8   5      182.38      189.62     13.78 o
  -5  -8   5      225.31      239.93     18.90 o
  -4  -8   5        4.66        3.60     15.38 o
  -3  -8   5       58.53       52.35      9.08 o
  -2  -8   5       15.49       17.89     14.15 o
  -1  -8   5      686.14      716.05     22.61 o
   0  -8   5     1826.97     1839.31     22.97 o
   1  -8   5     1004.22      993.00     25.09 o
   2  -8   5     1089.81     1098.15     26.42 o
   3  -8   5     1059.13     1017.74     26.41 o
   4  -8   5      749.54      721.15     24.62 o
   5  -8   5     1353.96     1354.80     32.02 o
   6  -8   5      617.12      546.09     25.89 o
   7  -8   5      343.73      340.93     23.94 o
   8  -8   5      625.26      583.69     29.17 o
   9  -8   5      438.01      415.87     28.78 o
  10  -8   5      285.80      288.54     27.14 o
  11  -8   5      196.83      173.77     15.58 o
 -11  -7   5      230.45      236.26     17.83 o
 -10  -7   5      106.64      113.67     12.18 o
  -9  -7   5        5.04      -19.63     19.63 o
  -8  -7   5       18.87       27.01      9.50 o
  -7  -7   5        3.58       -2.48     14.64 o
  -6  -7   5      171.30      169.92     12.80 o
  -5  -7   5        3.42       13.87      9.31 o
  -4  -7   5     1057.98     1077.56     27.63 o
  -3  -7   5     1587.06     1724.84     32.25 o
  -2  -7   5     2258.93     2439.92     36.16 o
  -1  -7   5     2469.92     2551.45     35.44 o
   0  -7   5     2706.15     2652.22     43.25 o
   1  -7   5     3156.36     3206.36     38.93 o
   2  -7   5     4548.66     4785.08     47.81 o
   3  -7   5     4386.44     4565.85     48.46 o
   4  -7   5     1333.31     1215.24     28.44 o
   5  -7   5     1674.92     1631.18     33.98 o
   6  -7   5     1196.44     1143.93     31.62 o
   7  -7   5      598.15      628.27     27.12 o
   8  -7   5      350.62      384.22     23.77 o
   9  -7   5      127.98      113.55     12.65 o
  10  -7   5        6.16        7.97     20.07 o
  11  -7   5       85.96       75.15     13.67 o
 -11  -6   5       13.87        5.67     20.43 o
 -10  -6   5      105.32       88.28     12.17 o
  -9  -6   5      764.39      833.06     32.46 o
  -8  -6   5      456.22      419.99     25.49 o
  -7  -6   5      288.72      281.06     21.01 o
  -6  -6   5      962.59      986.01     28.32 o
  -5  -6   5      972.10      914.14     25.80 o
  -4  -6   5      781.67      775.96     22.50 o
  -3  -6   5     3027.16     2958.45     38.04 o
  -2  -6   5     9466.24     9803.87     64.34 o
  -1  -6   5     2477.50     2214.78     31.01 o
   0  -6   5     2917.38     3416.14     26.41 o
   1  -6   5     1685.65     1596.12     26.60 o
   2  -6   5     3714.14     3919.27     41.02 o
   3  -6   5     2672.44     2733.00     36.36 o
   4  -6   5     1584.01     1626.22     31.08 o
   5  -6   5     1313.94     1283.02     29.54 o
   6  -6   5       74.71       66.87      9.83 o
   7  -6   5       20.18       29.12      8.80 o
   8  -6   5       52.49       45.66     10.15 o
   9  -6   5       66.68       57.13     11.48 o
  10  -6   5       67.91       60.33     12.54 o
  11  -6   5       71.22       80.36     13.14 o
 -12  -5   5       15.71       40.27     11.75 o
 -11  -5   5      268.54      310.64     23.65 o
 -10  -5   5      120.69      154.46     14.45 o
  -9  -5   5      222.77      260.49     21.47 o
  -8  -5   5       79.30       75.90      9.03 o
  -7  -5   5       73.02       72.12      8.64 o
  -6  -5   5      838.70      779.07     24.65 o
  -5  -5   5     1429.52     1359.75     28.59 o
  -4  -5   5     2878.57     3055.54     38.50 o
  -3  -5   5     4955.72     4789.33     44.78 o
  -2  -5   5     1404.39     1950.09     27.90 o
  -1  -5   5     1556.73     1458.13     23.81 o
   0  -5   5      685.93      646.15     23.69 o
   1  -5   5      515.27      572.46     16.92 o
   2  -5   5        1.37        6.02      9.69 o
   3  -5   5     2471.09     2567.60     34.22 o
   4  -5   5      491.12      613.75     20.41 o
   5  -5   5     2181.82     2117.71     36.02 o
   6  -5   5      506.90      480.35     22.25 o
   7  -5   5      355.49      332.65     21.96 o
   8  -5   5      456.76      455.86     25.16 o
   9  -5   5      427.25      363.14     26.42 o
  10  -5   5      343.45      304.71     20.12 o
  11  -5   5      184.62      202.60     17.80 o
 -12  -4   5      139.57      153.15     13.66 o
 -11  -4   5      617.16      620.30     31.54 o
 -10  -4   5      258.75      259.09     15.97 o
  -9  -4   5       18.78       23.85      8.58 o
  -8  -4   5      271.82      269.99     19.58 o
  -7  -4   5      910.08      934.51     26.22 o
  -6  -4   5      413.67      400.37     17.74 o
  -5  -4   5     4763.20     5009.12     48.60 o
  -4  -4   5     2127.11     2101.64     30.23 o
  -3  -4   5       25.23       19.05      5.58 o
  -2  -4   5      577.47      668.39     16.93 o
  -1  -4   5        0.32        9.28      8.71 o
   0  -4   5     2733.10     2787.60     22.20 o
   1  -4   5      839.95      834.05     18.54 o
   2  -4   5      318.66      298.31     13.86 o
   3  -4   5      219.31      230.52     14.04 o
   4  -4   5     1739.38     1684.85     29.48 o
   5  -4   5     1525.50     1409.85     28.96 o
   6  -4   5      644.10      655.32     24.16 o
   7  -4   5      647.95      690.16     25.83 o
   8  -4   5      629.84      627.86     28.15 o
   9  -4   5      454.84      471.76     27.32 o
  10  -4   5      191.06      190.86     16.49 o
  11  -4   5      152.47      159.20     14.39 o
 -13  -3   5      291.25      287.52     27.40 o
 -12  -3   5      418.50      456.02     29.41 o
 -11  -3   5      263.03      283.62     23.70 o
 -10  -3   5      813.87      796.55     30.59 o
  -9  -3   5      810.95      844.02     30.55 o
  -8  -3   5      199.91      179.40     12.69 o
  -7  -3   5      811.57      812.32     24.84 o
  -6  -3   5     1191.27     1194.92     26.05 o
  -5  -3   5      279.29      274.19     14.52 o
  -4  -3   5      338.52      373.42     14.77 o
  -3  -3   5      871.84      908.63     18.97 o
  -2  -3   5      761.42      783.99     16.77 o
  -1  -3   5       83.84       80.83      6.66 o
   0  -3   5        8.19        2.15      4.85 o
   1  -3   5     2229.80     2242.52     26.47 o
   2  -3   5     1884.31     1838.73     25.86 o
   3  -3   5     1482.92     1334.36     24.89 o
   4  -3   5     1790.56     1672.07     29.19 o
   5  -3   5     1154.77     1114.41     27.20 o
   6  -3   5     1304.43     1262.70     30.74 o
   7  -3   5     1139.75     1023.28     31.14 o
   8  -3   5      447.49      399.48     24.67 o
   9  -3   5      271.63      279.11     23.92 o
  10  -3   5      234.62      220.14     18.05 o
  11  -3   5      136.12      124.83     14.26 o
 -13  -2   5      173.74      180.66     16.79 o
 -12  -2   5      121.76      124.46     12.62 o
 -11  -2   5      449.18      400.42     26.71 o
 -10  -2   5      674.17      703.24     27.91 o
  -9  -2   5       16.17       22.96     15.74 o
  -8  -2   5       97.84      128.39     11.22 o
  -7  -2   5      121.34      118.84     10.02 o
  -6  -2   5      143.33      158.46     12.65 o
  -5  -2   5      407.18      388.68     15.27 o
  -4  -2   5     1759.95     1844.71     25.76 o
  -3  -2   5     2508.64     2670.27     28.48 o
  -2  -2   5     5082.67     5114.03     36.31 o
  -1  -2   5     3519.59     3562.89     29.79 o
   0  -2   5      321.01      282.00      8.11 o
   1  -2   5     2652.95     2620.45     27.89 o
   2  -2   5    12183.18    11913.86     61.87 o
   3  -2   5     8797.99     8803.91     57.94 o
   4  -2   5      415.39      341.92     17.39 o
   5  -2   5      440.60      368.54     18.35 o
   6  -2   5      591.16      539.53     23.44 o
   7  -2   5      181.25      183.36     13.95 o
   8  -2   5      283.06      308.68     21.73 o
   9  -2   5      449.80      406.13     24.67 o
  10  -2   5       48.25       63.22     12.37 o
  11  -2   5        4.44      -23.52     23.52 o
 -13  -1   5      100.88       84.25     13.81 o
 -12  -1   5        1.27      -19.39     19.39 o
 -11  -1   5        0.04        3.48     15.79 o
 -10  -1   5       53.53       74.06      9.76 o
  -9  -1   5      308.21      320.10     21.26 o
  -8  -1   5      180.73      152.91     11.66 o
  -7  -1   5      415.89      368.28     17.09 o
  -6  -1   5      341.23      325.98     15.43 o
  -5  -1   5     1715.30     1700.48     26.34 o
  -4  -1   5     3486.79     3601.61     33.75 o
  -3  -1   5     6395.55     6646.33     42.19 o
  -2  -1   5     2294.03     2161.84     23.76 o
  -1  -1   5     6741.09     6598.32     39.09 o
   0  -1   5    10114.97     9833.63     58.97 o
   1  -1   5    18958.52    18750.58     71.84 o
   2  -1   5    20787.18    20995.24     82.53 o
   3  -1   5    11943.23    12137.37     68.76 o
   4  -1   5      843.67      804.93     22.59 o
   5  -1   5      179.93      136.95     11.12 o
   6  -1   5      102.60      106.05      9.78 o
   7  -1   5        0.83      -16.31     16.31 o
   8  -1   5        0.01       13.14     11.30 o
   9  -1   5        0.55      -10.99     19.30 o
  10  -1   5       88.36       98.39     12.77 o
  11  -1   5      195.38      200.23     19.46 o
 -13   0   5      176.82      171.93     16.64 o
 -12   0   5       60.78       54.72     11.35 o
 -11   0   5        1.50      -16.54     16.54 o
 -10   0   5       24.50       54.95      9.79 o
  -9   0   5     3156.29     3157.78     47.65 o
  -8   0   5     2715.60     2683.31     41.25 o
  -7   0   5     1466.27     1415.23     28.15 o
  -6   0   5     1623.56     1701.46     28.28 o
  -5   0   5    15172.56    16105.16     75.13 o
  -4   0   5    10290.63    10791.69     56.91 o
  -3   0   5     1376.14     1344.45     20.15 o
  -2   0   5     3190.04     3122.15     27.87 o
  -1   0   5     1519.26     1511.00     20.11 o
   0   0   5      522.04      640.74     10.45 o
   1   0   5     1523.72     1494.48     22.36 o
   2   0   5     2573.97     2702.04     31.78 o
   3   0   5        7.92       -1.51     11.77 o
   4   0   5      844.75      866.12     23.28 o
   5   0   5      208.25      171.14     16.03 o
   6   0   5       82.04       74.48      9.58 o
   7   0   5      174.03      178.03     14.22 o
   8   0   5       50.32       57.35     10.50 o
   9   0   5      253.88      276.57     23.33 o
  10   0   5      359.29      377.04     28.01 o
  11   0   5      280.47      334.83     29.89 o
 -14   1   5       32.54       17.44     12.89 o
 -13   1   5      251.06      273.98     26.34 o
 -12   1   5      127.24      189.85     14.38 o
 -11   1   5       23.69       43.28      9.59 o
 -10   1   5      133.62      134.49     10.19 o
  -9   1   5     1299.44     1309.31     32.02 o
  -8   1   5     1302.01     1314.95     29.31 o
  -7   1   5      494.34      514.93     19.20 o
  -6   1   5     3237.68     3315.46     38.14 o
  -5   1   5     5888.34     5953.02     46.18 o
  -4   1   5     2623.44     2677.30     29.37 o
  -3   1   5        6.85       11.74      4.68 o
  -2   1   5     1132.09     1102.10     18.49 o
  -1   1   5      468.48      508.26     13.69 o
   0   1   5      363.88      385.65      9.15 o
   1   1   5       14.92       -9.60      9.60 o
   2   1   5     1354.25     1395.99     24.87 o
   3   1   5      921.17      950.72     22.99 o
   4   1   5      412.49      362.17     18.24 o
   5   1   5     1784.04     1739.00     34.80 o
   6   1   5      386.41      356.37     21.92 o
   7   1   5      327.71      324.46     22.20 o
   8   1   5      500.70      503.29     27.14 o
   9   1   5      429.99      508.06     29.54 o
  10   1   5      197.20      236.07     18.61 o
 -14   2   5      170.13      159.55     14.71 o
 -13   2   5      538.32      531.33     31.36 o
 -12   2   5      538.60      576.45     29.60 o
 -11   2   5      819.40      820.64     30.84 o
 -10   2   5      188.95      170.79     13.27 o
  -9   2   5       97.93      104.57      9.32 o
  -8   2   5      847.69      828.01     24.72 o
  -7   2   5      531.49      517.82     19.57 o
  -6   2   5     3247.81     3200.26     37.57 o
  -5   2   5       32.97       22.31      5.60 o
  -4   2   5      503.22      552.63     15.74 o
  -3   2   5        2.45       -0.09      8.43 o
  -2   2   5      607.33      647.67     15.83 o
  -1   2   5     3064.76     3077.83     30.63 o
   0   2   5      113.72      100.19     10.01 o
   1   2   5        2.06       -9.61      9.61 o
   2   2   5      945.71      860.14     21.94 o
   3   2   5     2028.01     2040.62     33.18 o
   4   2   5     2154.42     2217.83     36.36 o
   5   2   5     1053.74     1047.88     29.94 o
   6   2   5      310.60      311.57     21.98 o
   7   2   5      567.78      579.83     26.38 o
   8   2   5      322.67      314.11     25.17 o
   9   2   5      126.93      127.34     13.13 o
  10   2   5       83.00      123.16     13.62 o
 -14   3   5      230.71      270.22     19.28 o
 -13   3   5      284.46      240.29     18.23 o
 -12   3   5      330.02      369.40     27.04 o
 -11   3   5      248.73      239.47     15.82 o
 -10   3   5      194.93      222.55     19.49 o
  -9   3   5      192.41      209.48     17.89 o
  -8   3   5      265.11      288.49     17.31 o
  -7   3   5       37.16       44.38      7.20 o
  -6   3   5      246.47      243.82     14.06 o
  -5   3   5      246.97      210.12     13.11 o
  -4   3   5       51.65       33.70      5.59 o
  -3   3   5     1111.39     1111.08     20.74 o
  -2   3   5     2975.61     2892.03     31.26 o
  -1   3   5     1714.55     1602.27     24.56 o
   0   3   5     1069.59     1113.73     15.42 o
   1   3   5     1486.05     1496.34     26.64 o
   2   3   5     3548.15     3413.00     40.77 o
   3   3   5     2000.41     2080.09     34.76 o
   4   3   5      688.01      710.79     23.89 o
   5   3   5     1096.53     1067.77     31.29 o
   6   3   5       20.63       16.09     16.84 o
   7   3   5       50.75       68.47     10.38 o
   8   3   5       27.56        7.65     19.12 o
   9   3   5       20.91       35.43     11.47 o
 -14   4   5       78.64      102.62     13.66 o
 -13   4   5       45.92       42.22     11.57 o
 -12   4   5        7.24       18.22     18.60 o
 -11   4   5      108.59      140.92     10.88 o
 -10   4   5       38.35       24.76      9.46 o
  -9   4   5       11.66       23.91      8.80 o
  -8   4   5        2.10       -9.64     14.37 o
  -7   4   5     1424.96     1503.68     30.33 o
  -6   4   5     4258.22     4409.53     46.29 o
  -5   4   5     3888.94     4001.53     41.72 o
  -4   4   5      371.54      308.85     14.19 o
  -3   4   5     1995.47     1901.75     27.62 o
  -2   4   5     4325.42     4333.12     40.82 o
  -1   4   5     4419.64     4618.94     42.76 o
   0   4   5     3102.75     2879.46     50.09 o
   1   4   5     4945.35     5071.91     48.94 o
   2   4   5     2497.10     2460.55     37.08 o
   3   4   5     1887.21     1880.50     35.42 o
   4   4   5      136.39      145.81     12.26 o
   5   4   5        1.14      -15.83     15.83 o
   6   4   5      265.49      250.82     22.97 o
   7   4   5       62.47       52.71     11.32 o
   8   4   5       20.72       29.09     10.85 o
   9   4   5       27.86        7.80     16.94 o
 -14   5   5       16.36       13.86     21.24 o
 -13   5   5      127.11      128.94     13.28 o
 -12   5   5       78.50       67.53     11.64 o
 -11   5   5       58.43       38.90     10.83 o
 -10   5   5        5.21       13.07     14.92 o
  -9   5   5      805.61      819.56     27.61 o
  -8   5   5     5577.73     5415.92     59.33 o
  -7   5   5     9016.66     9299.38     72.00 o
  -6   5   5     1853.82     1898.28     32.48 o
  -5   5   5     1629.63     1602.31     28.84 o
  -4   5   5     2215.07     2194.29     31.93 o
  -3   5   5     5857.72     6026.25     50.88 o
  -2   5   5     4624.23     4901.02     46.30 o
  -1   5   5     3273.38     3183.90     38.69 o
   0   5   5     1137.10     1034.23     17.33 o
   1   5   5      812.17      851.01     24.10 o
   2   5   5      735.99      706.21     25.04 o
   3   5   5      449.29      504.79     22.85 o
   4   5   5       20.54       34.99      9.19 o
   5   5   5      257.84      276.50     20.33 o
   6   5   5        9.76       -1.75     17.99 o
   7   5   5        4.32      -20.15     20.15 o
   8   5   5        0.63      -23.72     23.72 o
 -14   6   5       44.51       32.86     22.58 o
 -13   6   5      381.24      363.38     28.90 o
 -12   6   5      334.68      364.41     26.31 o
 -11   6   5       87.51      111.77     11.50 o
 -10   6   5     1314.51     1303.15     36.11 o
  -9   6   5     5301.09     4995.89     61.15 o
  -8   6   5     1661.36     1749.31     36.44 o
  -7   6   5      856.44      847.31     25.57 o
  -6   6   5     1144.09     1135.76     27.30 o
  -5   6   5     1052.09      948.26     24.64 o
  -4   6   5     1327.00     1324.69     27.52 o
  -3   6   5       52.35       47.85      7.04 o
  -2   6   5      468.76      412.27     17.28 o
  -1   6   5      171.58      191.21     14.13 o
   0   6   5      389.85      382.99     13.41 o
   1   6   5      178.59      185.58     16.99 o
   2   6   5        4.41      -15.49     15.49 o
   3   6   5      505.70      522.41     24.36 o
   4   6   5      354.52      396.75     23.03 o
   5   6   5      299.49      330.46     21.73 o
   6   6   5      179.52      173.46     16.13 o
   7   6   5      300.77      311.68     27.40 o
   8   6   5      102.69       89.55     13.81 o
 -14   7   5      260.36      230.37     21.12 o
 -13   7   5      164.50      170.09     14.62 o
 -12   7   5      107.03      132.24     12.55 o
 -11   7   5      544.55      541.56     28.52 o
 -10   7   5      455.02      428.23     25.39 o
  -9   7   5       58.95       52.81      9.50 o
  -8   7   5      411.50      417.33     21.97 o
  -7   7   5      137.74      179.16     17.43 o
  -6   7   5      217.31      234.62     17.19 o
  -5   7   5      267.76      246.82     17.44 o
  -4   7   5       25.09       35.53      7.58 o
  -3   7   5        0.03       -7.31     12.99 o
  -2   7   5       75.81       79.76      8.28 o
  -1   7   5      512.68      565.59     21.82 o
   0   7   5      790.44      814.97     18.01 o
   1   7   5      200.64      193.61     18.64 o
   2   7   5      315.00      298.34     21.14 o
   3   7   5     1057.81     1071.72     32.89 o
   4   7   5      448.72      425.92     24.94 o
   5   7   5      172.02      182.90     16.04 o
   6   7   5      406.21      438.07     29.02 o
   7   7   5      207.14      253.03     25.21 o
 -13   8   5      191.32      169.98     15.42 o
 -12   8   5      390.18      348.23     29.26 o
 -11   8   5      142.83      136.60     12.88 o
 -10   8   5       97.19       92.73     10.93 o
  -9   8   5       40.47       55.49      9.53 o
  -8   8   5       36.27       36.26      9.29 o
  -7   8   5      218.68      221.14     18.58 o
  -6   8   5       32.57       30.17      8.80 o
  -5   8   5       20.58       25.09      8.54 o
  -4   8   5      322.38      288.87     19.96 o
  -3   8   5     1199.22     1207.72     30.96 o
  -2   8   5      522.75      521.70     22.34 o
  -1   8   5     1274.46     1319.74     33.12 o
   0   8   5     1253.89     1283.75     23.06 o
   1   8   5      841.97      832.37     29.53 o
   2   8   5      706.45      735.51     28.50 o
   3   8   5      372.10      393.03     24.74 o
   4   8   5      227.13      261.45     20.82 o
   5   8   5      195.55      201.57     16.96 o
   6   8   5       12.55       28.86     20.57 o
 -13   9   5       39.75       43.58     12.57 o
 -12   9   5      163.08      172.98     15.94 o
 -11   9   5        0.92       15.80     19.69 o
 -10   9   5      250.61      244.77     23.83 o
  -9   9   5        0.68       -5.44     16.97 o
  -8   9   5      106.44      116.90     10.61 o
  -7   9   5      617.24      636.05     26.98 o
  -6   9   5      823.63      752.65     28.91 o
  -5   9   5      284.95      338.91     20.90 o
  -4   9   5        6.64        5.55     14.86 o
  -3   9   5     1004.23     1034.84     30.33 o
  -2   9   5      665.35      694.76     26.05 o
  -1   9   5      836.10      926.00     28.70 o
   0   9   5      255.26      271.68     20.66 o
   1   9   5       70.82       67.49     10.54 o
   2   9   5       98.48       98.65     11.30 o
   3   9   5      130.86      149.40     14.18 o
   4   9   5      473.58      430.00     29.08 o
   5   9   5      244.89      274.04     19.16 o
 -13  10   5       11.16      -24.93     24.93 o
 -12  10   5       83.52      107.67     13.30 o
 -11  10   5      157.01      168.01     15.55 o
 -10  10   5      155.22      138.08     12.87 o
  -9  10   5      249.24      266.17     23.59 o
  -8  10   5      758.01      749.88     30.00 o
  -7  10   5     2045.45     1942.73     43.33 o
  -6  10   5     1256.09     1257.79     36.63 o
  -5  10   5     1993.88     2068.90     43.07 o
  -4  10   5       14.33        5.02     17.13 o
  -3  10   5      537.28      504.57     24.59 o
  -2  10   5     2051.10     2113.22     43.88 o
  -1  10   5      451.64      505.82     25.61 o
   0  10   5      210.56      231.75     15.23 o
   1  10   5       20.20      -15.57     18.31 o
   2  10   5       12.85       20.11     10.69 o
   3  10   5      402.84      406.09     27.60 o
   4  10   5       70.13       56.44     12.77 o
   5  10   5        2.70        5.86     22.85 o
 -12  11   5      448.28      471.32     32.09 o
 -11  11   5      421.48      420.65     29.72 o
 -10  11   5      126.30      137.13     12.89 o
  -9  11   5      719.56      705.40     31.48 o
  -8  11   5      704.11      690.71     32.66 o
  -7  11   5      671.73      710.65     29.89 o
  -6  11   5      300.29      310.55     24.41 o
  -5  11   5      550.21      563.47     27.86 o
  -4  11   5     2124.74     2021.60     44.90 o
  -3  11   5      512.78      469.01     26.73 o
  -2  11   5      120.59      125.37     11.95 o
  -1  11   5      290.32      287.91     23.14 o
   0  11   5      208.05      185.38     11.04 o
   1  11   5        1.39        9.99     18.01 o
   2  11   5       19.81       19.07     11.52 o
   3  11   5       32.66       35.07     12.58 o
 -11  12   5      367.59      455.49     30.32 o
 -10  12   5      348.79      378.07     29.80 o
  -9  12   5      195.67      177.14     16.48 o
  -8  12   5      283.31      260.14     17.10 o
  -7  12   5       78.30       78.43     11.43 o
  -6  12   5       82.36       82.76     11.29 o
  -5  12   5       74.19       71.48     10.84 o
  -4  12   5        2.19      -14.54     18.90 o
  -3  12   5        0.25      -20.74     20.74 o
  -2  12   5        1.81       13.03     18.36 o
  -1  12   5       88.51       97.92     11.78 o
   0  12   5       62.57       72.44      8.33 o
   1  12   5      248.73      299.55     26.84 o
   2  12   5      358.16      330.48     30.81 o
 -10  13   5       93.27       78.77     14.44 o
  -9  13   5       69.91       22.99     24.21 o
  -8  13   5        1.54       15.48     19.77 o
  -7  13   5       20.18       28.20     20.08 o
  -6  13   5        9.62        7.39     19.39 o
  -5  13   5      107.69       98.64     11.84 o
  -4  13   5       24.21       16.24     20.72 o
  -3  13   5      165.80      183.95     17.28 o
  -2  13   5      237.82      234.21     19.21 o
  -1  13   5      122.44      128.42     13.12 o
   0  13   5      214.45      218.07     12.97 o
   1  13   5      339.01      306.00     29.41 o
  -8  14   5        0.17       20.47     14.65 o
  -7  14   5       77.87       72.67     12.68 o
  -6  14   5       51.30       24.96     21.71 o
  -5  14   5       80.04       57.95     13.24 o
  -4  14   5      393.86      434.60     29.69 o
  -3  14   5      356.30      326.92     29.56 o
  -2  14   5       81.25       57.26     13.74 o
   0 -16   6        5.46        1.80     16.48 o
   1 -16   6       28.33      -23.75     23.75 o
   2 -16   6       65.93       69.70     13.43 o
   3 -16   6       69.03       60.23     13.54 o
   4 -16   6      166.55      162.69     15.53 o
   5 -16   6      198.80      215.19     19.00 o
  -2 -15   6       87.54       54.78     14.55 o
  -1 -15   6      153.53      153.41     13.89 o
   0 -15   6      256.47      249.70     13.01 o
   1 -15   6      192.97      163.65     14.70 o
   2 -15   6      252.13      256.53     18.16 o
   3 -15   6      281.24      280.37     25.43 o
   4 -15   6      367.06      374.90     28.68 o
   5 -15   6      345.17      335.09     30.27 o
   6 -15   6      185.51      212.50     18.48 o
   7 -15   6      402.99      419.53     32.84 o
  -4 -14   6      140.47      141.52     14.15 o
  -3 -14   6      400.29      392.31     28.50 o
  -2 -14   6      790.00      767.31     35.23 o
  -1 -14   6      308.58      350.92     26.22 o
   0 -14   6      313.59      315.19     30.43 o
   1 -14   6      676.70      701.20     31.69 o
   2 -14   6      230.80      221.63     16.66 o
   3 -14   6      434.81      481.38     27.11 o
   4 -14   6      444.32      485.92     28.33 o
   5 -14   6      260.67      232.11     16.96 o
   6 -14   6      473.31      477.88     30.57 o
   7 -14   6       16.75       29.14     13.36 o
   8 -14   6       41.97       30.58     24.62 o
  -6 -13   6      173.73      180.36     16.63 o
  -5 -13   6      174.70      164.27     14.24 o
  -4 -13   6      200.12      176.04     15.68 o
  -3 -13   6      251.05      264.13     24.31 o
  -2 -13   6      611.31      616.25     30.22 o
  -1 -13   6     1471.19     1320.44     39.45 o
   0 -13   6      235.53      265.59     16.14 o
   1 -13   6      562.15      561.40     28.73 o
   2 -13   6     1587.65     1686.01     42.11 o
   3 -13   6      112.93      125.58     12.27 o
   4 -13   6      159.99      163.32     15.36 o
   5 -13   6      106.08      106.37     12.11 o
   6 -13   6        6.92      -20.51     20.51 o
   7 -13   6       18.72      -22.63     22.63 o
   8 -13   6        4.75        5.56     21.66 o
   9 -13   6        5.02       -0.65     23.19 o
  -7 -12   6       57.31       67.01     12.92 o
  -6 -12   6      592.41      602.20     33.00 o
  -5 -12   6      984.29      906.42     35.45 o
  -4 -12   6      285.09      253.46     23.55 o
  -3 -12   6      626.34      638.60     28.56 o
  -2 -12   6      537.34      497.50     27.14 o
  -1 -12   6      368.84      314.68     24.42 o
   0 -12   6      313.68      330.39     16.03 o
   1 -12   6      576.90      552.73     26.29 o
   2 -12   6      590.99      616.03     27.55 o
   3 -12   6      156.90      129.49     11.65 o
   4 -12   6     1670.70     1634.96     40.36 o
   5 -12   6       99.91       92.62     11.60 o
   6 -12   6        8.45        4.21     20.69 o
   7 -12   6       63.37       66.13     12.11 o
   8 -12   6      422.75      413.65     27.20 o
   9 -12   6      236.46      240.09     19.39 o
  -8 -11   6      326.19      364.83     29.47 o
  -7 -11   6      234.27      235.16     17.19 o
  -6 -11   6      134.32      117.06     12.48 o
  -5 -11   6      316.49      307.97     24.99 o
  -4 -11   6      115.20      129.09     10.90 o
  -3 -11   6       36.49       34.40      9.79 o
  -2 -11   6      106.21      122.39     10.45 o
  -1 -11   6        1.29       -5.50     15.52 o
   0 -11   6       71.80       64.62      6.69 o
   1 -11   6        9.99       20.93      9.11 o
   2 -11   6      578.14      543.03     25.18 o
   3 -11   6     1109.46     1079.60     32.14 o
   4 -11   6      462.07      401.20     25.64 o
   5 -11   6       72.68       66.44     10.87 o
   6 -11   6      633.92      693.03     30.95 o
   7 -11   6      465.67      442.40     27.95 o
   8 -11   6      138.10      145.44     13.16 o
   9 -11   6      188.48      226.38     18.12 o
  10 -11   6      110.59      108.98     14.33 o
  -9 -10   6      141.75      143.60     14.41 o
  -8 -10   6      123.72      131.41     13.20 o
  -7 -10   6       87.28       92.73     12.00 o
  -6 -10   6       11.17      -17.74     17.74 o
  -5 -10   6      162.20      156.11     14.13 o
  -4 -10   6       16.22       -2.84     16.20 o
  -3 -10   6      199.48      212.76     20.14 o
  -2 -10   6      482.98      448.09     23.30 o
  -1 -10   6      156.40      165.40     12.65 o
   0 -10   6        3.24       13.96      7.20 o
   1 -10   6      475.92      503.07     22.49 o
   2 -10   6     1163.92     1134.37     31.00 o
   3 -10   6     1145.25     1109.49     31.91 o
   4 -10   6     1444.85     1396.25     35.69 o
   5 -10   6     1398.97     1454.21     36.08 o
   6 -10   6      682.58      733.29     28.53 o
   7 -10   6      464.05      424.14     26.46 o
   8 -10   6      587.15      613.71     30.19 o
   9 -10   6      188.40      166.21     14.20 o
  10 -10   6       15.71       -6.88     23.78 o
  -9  -9   6       42.36       30.22     12.07 o
  -8  -9   6       13.65        8.45     17.81 o
  -7  -9   6      162.81      180.40     15.24 o
  -6  -9   6        4.01       16.52     16.67 o
  -5  -9   6       17.21       -0.18     17.25 o
  -4  -9   6     1539.49     1585.29     36.69 o
  -3  -9   6     2461.56     2414.71     42.58 o
  -2  -9   6     1887.04     1870.39     37.27 o
  -1  -9   6     1453.70     1488.06     32.55 o
   0  -9   6      996.15     1025.19     30.50 o
   1  -9   6     1350.40     1299.10     30.36 o
   2  -9   6     1220.20     1232.88     29.78 o
   3  -9   6      545.53      520.07     23.05 o
   4  -9   6     1635.36     1535.62     34.95 o
   5  -9   6      327.28      302.75     21.08 o
   6  -9   6       74.14       64.07     10.15 o
   7  -9   6      140.21      121.74     11.67 o
   8  -9   6      122.25      134.72     12.46 o
   9  -9   6       55.19       63.74     11.94 o
  10  -9   6        2.31       17.52     14.51 o
  11  -9   6       23.18       21.30     21.68 o
 -10  -8   6        5.65       13.52     19.62 o
  -9  -8   6       90.11       96.45     12.16 o
  -8  -8   6      212.52      202.57     15.46 o
  -7  -8   6      173.69      181.40     14.18 o
  -6  -8   6       75.13       84.10      9.91 o
  -5  -8   6      214.44      188.05     18.25 o
  -4  -8   6     1616.53     1644.52     35.48 o
  -3  -8   6     4002.78     3995.79     50.51 o
  -2  -8   6     7856.10     8303.58     68.94 o
  -1  -8   6     2846.06     2998.97     41.45 o
   0  -8   6     2134.22     2161.79     34.38 o
   1  -8   6     1017.82     1039.68     26.01 o
   2  -8   6      685.87      677.94     22.77 o
   3  -8   6     1077.03     1116.58     27.91 o
   4  -8   6      204.28      200.77     18.14 o
   5  -8   6        4.44       14.38     15.52 o
   6  -8   6      227.68      235.31     20.17 o
   7  -8   6        8.83       11.28     17.09 o
   8  -8   6       22.49       15.86     19.23 o
   9  -8   6       76.56       89.85     12.15 o
  10  -8   6      131.32      103.77     14.77 o
  11  -8   6      117.06      156.38     14.80 o
 -11  -7   6       46.34       59.51     12.20 o
 -10  -7   6      276.08      287.07     25.42 o
  -9  -7   6      901.27      892.34     34.15 o
  -8  -7   6      979.28      919.95     32.99 o
  -7  -7   6     1676.81     1655.12     39.04 o
  -6  -7   6     1487.70     1602.56     36.35 o
  -5  -7   6        8.23       11.69      9.31 o
  -4  -7   6     1088.59     1064.80     28.50 o
  -3  -7   6     4120.43     4486.35     49.87 o
  -2  -7   6     4899.86     5190.29     51.65 o
  -1  -7   6     1742.42     1771.56     30.98 o
   0  -7   6      584.26      610.25     24.02 o
   1  -7   6      587.90      573.30     19.90 o
   2  -7   6       57.65       60.54      7.90 o
   3  -7   6     1093.56     1089.13     27.56 o
   4  -7   6        0.79      -10.58     14.08 o
   5  -7   6      600.20      569.91     24.77 o
   6  -7   6        6.93        0.69     15.85 o
   7  -7   6        7.35      -15.00     17.06 o
   8  -7   6      457.22      437.37     26.78 o
   9  -7   6      484.39      471.70     29.44 o
  10  -7   6      550.48      552.25     31.98 o
  11  -7   6      123.10      137.37     14.17 o
 -11  -6   6      507.17      482.03     31.31 o
 -10  -6   6      261.18      265.67     25.30 o
  -9  -6   6     1026.03      937.82     33.98 o
  -8  -6   6     2213.18     2166.04     44.79 o
  -7  -6   6      987.34      974.01     30.38 o
  -6  -6   6      768.97      801.02     25.93 o
  -5  -6   6      848.81      906.48     25.57 o
  -4  -6   6      437.05      432.15     18.48 o
  -3  -6   6     1404.26     1497.97     28.79 o
  -2  -6   6      273.97      253.46     15.04 o
  -1  -6   6       79.07       51.53      6.65 o
   0  -6   6      503.29      526.90     14.60 o
   1  -6   6      379.42      373.76     15.93 o
   2  -6   6      140.41      138.21     13.57 o
   3  -6   6     1256.42     1332.03     28.13 o
   4  -6   6     1186.10     1167.84     27.82 o
   5  -6   6      962.28      959.50     27.59 o
   6  -6   6      552.28      554.91     24.63 o
   7  -6   6      513.02      514.96     25.65 o
   8  -6   6      843.15      810.53     31.30 o
   9  -6   6      587.81      615.82     31.66 o
  10  -6   6      165.10      206.71     17.60 o
  11  -6   6      117.15      117.33     14.49 o
 -12  -5   6      256.16      319.36     26.25 o
 -11  -5   6      230.03      262.31     17.15 o
 -10  -5   6      108.70      110.28     11.41 o
  -9  -5   6      357.09      337.99     22.34 o
  -8  -5   6      393.53      396.88     23.08 o
  -7  -5   6      179.93      189.16     17.93 o
  -6  -5   6       33.63       35.14      7.33 o
  -5  -5   6       92.53       84.26      7.98 o
  -4  -5   6       46.14       50.58      6.70 o
  -3  -5   6      424.56      421.11     16.83 o
  -2  -5   6      363.88      344.98     14.63 o
  -1  -5   6      150.86      160.72     11.80 o
   0  -5   6     1067.76     1047.31     15.35 o
   1  -5   6      942.75      882.20     20.70 o
   2  -5   6      692.36      621.28     19.11 o
   3  -5   6     3422.00     3371.59     40.42 o
   4  -5   6     2551.61     2521.73     37.75 o
   5  -5   6      824.99      828.29     26.05 o
   6  -5   6      624.92      620.34     25.22 o
   7  -5   6      285.07      286.24     20.25 o
   8  -5   6       85.56       95.31     11.12 o
   9  -5   6      100.90      110.22     12.41 o
  10  -5   6       53.63       24.70     22.28 o
  11  -5   6       12.75       39.20     12.31 o
 -12  -4   6      126.83      126.25     12.95 o
 -11  -4   6       67.81       73.49     11.11 o
 -10  -4   6        9.66        6.81     16.08 o
  -9  -4   6      171.71      138.31     12.39 o
  -8  -4   6      343.28      322.09     21.04 o
  -7  -4   6        7.11       11.51     13.26 o
  -6  -4   6      111.30       97.04      8.26 o
  -5  -4   6      708.42      712.26     21.21 o
  -4  -4   6     4177.15     4258.39     42.72 o
  -3  -4   6     2172.24     2172.87     29.61 o
  -2  -4   6      475.33      399.96     14.60 o
  -1  -4   6      105.38      104.21      9.92 o
   0  -4   6     4264.79     4234.89     75.13 o
   1  -4   6     3266.40     3296.87     34.77 o
   2  -4   6     4307.69     4132.05     40.85 o
   3  -4   6     2853.49     2623.31     35.14 o
   4  -4   6      284.94      291.78     16.38 o
   5  -4   6      411.85      401.31     20.68 o
   6  -4   6      396.31      413.40     21.30 o
   7  -4   6      139.84      117.36     11.11 o
   8  -4   6      122.15       94.27     11.49 o
   9  -4   6        3.70       -0.65     20.01 o
  10  -4   6       14.05       -6.34     20.70 o
  11  -4   6       23.81       41.98     12.69 o
 -13  -3   6       42.02       27.23     22.52 o
 -12  -3   6       30.73       33.24     11.44 o
 -11  -3   6      132.87      116.85     11.62 o
 -10  -3   6       52.46       37.85     10.68 o
  -9  -3   6        0.93        8.98     13.76 o
  -8  -3   6      329.35      377.66     20.68 o
  -7  -3   6     2711.41     2667.61     40.60 o
  -6  -3   6     3982.17     4063.48     45.81 o
  -5  -3   6      973.66      907.86     21.98 o
  -4  -3   6     7700.56     7974.21     55.10 o
  -3  -3   6     7408.73     7744.55     51.26 o
  -2  -3   6     4291.77     4391.98     37.56 o
  -1  -3   6     3397.78     3289.84     32.29 o
   0  -3   6     2937.10     2962.28     21.95 o
   1  -3   6      125.77       95.38      7.52 o
   2  -3   6        5.22       15.30      6.17 o
   3  -3   6     1155.63     1089.38     23.45 o
   4  -3   6       40.01       51.93      7.40 o
   5  -3   6        0.43        0.83     12.95 o
   6  -3   6        2.77        7.84     15.68 o
   7  -3   6      281.54      280.05     20.16 o
   8  -3   6        7.30       11.71     15.85 o
   9  -3   6       41.07       31.33     11.19 o
  10  -3   6       79.66       74.08     12.69 o
  11  -3   6      114.08       97.90     14.84 o
 -13  -2   6       41.59       44.07     12.40 o
 -12  -2   6      193.86      184.14     16.23 o
 -11  -2   6      544.56      523.76     29.05 o
 -10  -2   6     1352.08     1301.63     36.49 o
  -9  -2   6      497.78      549.40     24.40 o
  -8  -2   6     1992.44     2085.26     37.72 o
  -7  -2   6     1343.16     1241.44     28.30 o
  -6  -2   6       51.84       29.34      6.28 o
  -5  -2   6     2354.21     2356.11     32.04 o
  -4  -2   6     4370.09     4391.14     39.80 o
  -3  -2   6     4024.73     4038.91     36.05 o
  -2  -2   6     2579.19     2524.47     27.98 o
  -1  -2   6     5944.87     6192.43     42.02 o
   0  -2   6      123.91      167.84      7.53 o
   1  -2   6       24.41       -4.89      9.46 o
   2  -2   6      235.18      287.59     14.30 o
   3  -2   6     2169.57     2346.68     33.32 o
   4  -2   6      956.13      998.46     25.11 o
   5  -2   6      598.41      533.42     21.94 o
   6  -2   6     1675.45     1613.43     36.00 o
   7  -2   6      218.36      202.78     14.28 o
   8  -2   6      166.77      189.45     15.20 o
   9  -2   6      121.65      128.57     12.27 o
  10  -2   6      229.63      247.88     18.70 o
  11  -2   6      229.25      228.84     20.14 o
 -13  -1   6      217.92      245.73     23.43 o
 -12  -1   6      956.18      870.93     33.31 o
 -11  -1   6      741.51      796.51     31.29 o
 -10  -1   6     1185.78     1194.91     34.41 o
  -9  -1   6     2989.50     3011.05     47.22 o
  -8  -1   6      390.07      414.28     20.46 o
  -7  -1   6     1800.34     1795.74     31.67 o
  -6  -1   6      949.40      870.11     21.55 o
  -5  -1   6     1998.70     1997.37     28.65 o
  -4  -1   6     3182.22     3223.25     33.54 o
  -3  -1   6     2931.18     2896.43     30.29 o
  -2  -1   6        8.15       12.53      4.86 o
  -1  -1   6      380.96      408.08     13.51 o
   0  -1   6      292.65      303.53      8.87 o
   1  -1   6      378.13      348.19     13.91 o
   2  -1   6       15.03      -10.39     10.95 o
   3  -1   6      706.46      772.67     21.91 o
   4  -1   6      431.89      346.42     18.95 o
   5  -1   6     3272.92     3200.91     45.12 o
   6  -1   6     1083.50     1137.84     31.43 o
   7  -1   6      358.52      360.15     22.91 o
   8  -1   6      544.82      580.39     26.31 o
   9  -1   6      371.24      375.91     27.09 o
  10  -1   6      145.10      149.92     14.28 o
 -14   0   6      268.63      265.68     19.56 o
 -13   0   6      483.14      514.94     30.50 o
 -12   0   6      246.30      224.84     17.31 o
 -11   0   6      636.13      657.56     28.15 o
 -10   0   6       93.47       79.99      9.56 o
  -9   0   6      751.90      740.77     26.71 o
  -8   0   6      721.34      795.95     24.99 o
  -7   0   6      487.16      499.53     20.26 o
  -6   0   6     1008.64      991.14     23.08 o
  -5   0   6      251.29      256.12     13.73 o
  -4   0   6       10.48       10.05      9.40 o
  -3   0   6      807.02      869.74     18.15 o
  -2   0   6     1008.10     1059.66     18.97 o
  -1   0   6      214.08      175.04     11.38 o
   0   0   6     2893.93     2827.67     47.83 o
   1   0   6     3222.87     3074.28     33.47 o
   2   0   6      128.35      104.39      8.46 o
   3   0   6      538.56      488.65     19.15 o
   4   0   6     3229.24     3114.55     42.62 o
   5   0   6     1463.38     1457.48     33.15 o
   6   0   6      380.61      348.76     22.78 o
   7   0   6      663.22      670.97     28.87 o
   8   0   6      577.19      585.01     29.02 o
   9   0   6      112.93      113.52     13.15 o
  10   0   6       61.74       76.56     13.53 o
 -14   1   6      139.44      134.17     14.75 o
 -13   1   6      192.76      187.21     16.89 o
 -12   1   6      162.48      160.24     14.58 o
 -11   1   6      132.75      129.55     10.88 o
 -10   1   6      310.59      302.98     20.22 o
  -9   1   6      184.63      182.76     17.81 o
  -8   1   6        0.02      -12.75     12.75 o
  -7   1   6      110.33      113.53      9.75 o
  -6   1   6      133.44      156.75     13.26 o
  -5   1   6     1564.90     1564.88     25.93 o
  -4   1   6     2011.36     2041.91     27.49 o
  -3   1   6     1414.50     1408.27     22.11 o
  -2   1   6     2236.76     2241.97     26.72 o
  -1   1   6     1395.89     1370.35     22.02 o
   0   1   6     2325.64     2189.06     19.99 o
   1   1   6      997.31      861.45     20.30 o
   2   1   6      293.63      246.13     14.82 o
   3   1   6      900.47      766.79     23.06 o
   4   1   6     1914.35     1780.46     34.66 o
   5   1   6        8.88        1.88     15.26 o
   6   1   6       17.77      -11.58     16.46 o
   7   1   6      376.50      354.99     23.20 o
   8   1   6       64.32       74.54     11.89 o
   9   1   6       56.30       59.92     12.60 o
  10   1   6       18.04       -0.12     23.57 o
 -14   2   6      130.93      122.45     14.33 o
 -13   2   6       34.41       26.86     19.82 o
 -12   2   6       45.85       50.00     11.24 o
 -11   2   6       65.52       80.42     10.28 o
 -10   2   6      201.22      192.30     13.72 o
  -9   2   6      184.61      159.37     12.36 o
  -8   2   6       15.81       15.62     12.10 o
  -7   2   6      461.65      412.36     17.76 o
  -6   2   6     5860.89     6014.30     51.95 o
  -5   2   6     4046.54     3882.01     39.62 o
  -4   2   6       67.79      140.80     11.57 o
  -3   2   6      793.73      737.08     17.56 o
  -2   2   6     2770.78     2748.75     30.86 o
  -1   2   6      156.47      123.76     10.84 o
   0   2   6     4027.50     4245.05     37.69 o
   1   2   6     6438.47     6575.60     52.39 o
   2   2   6     3486.32     3503.13     41.39 o
   3   2   6       89.78       79.88      8.58 o
   4   2   6        1.86       12.56     13.86 o
   5   2   6      548.59      547.69     24.24 o
   6   2   6       40.81       24.61     17.05 o
   7   2   6      142.37      137.37     11.77 o
   8   2   6      189.89      180.45     17.22 o
   9   2   6        2.95       22.24     18.75 o
 -14   3   6       10.46       -2.75     23.57 o
 -13   3   6      172.81      156.18     13.85 o
 -12   3   6      997.61      954.39     35.53 o
 -11   3   6      274.28      245.72     16.33 o
 -10   3   6      873.21      923.87     30.11 o
  -9   3   6      569.82      537.93     24.48 o
  -8   3   6      949.67      955.68     26.58 o
  -7   3   6     4338.65     4318.99     48.18 o
  -6   3   6     2244.78     2237.20     33.57 o
  -5   3   6     3472.04     3647.47     39.74 o
  -4   3   6      281.47      182.59     12.94 o
  -3   3   6      319.43      215.10     12.86 o
  -2   3   6      313.10      286.49     13.64 o
  -1   3   6       76.61      140.47     11.59 o
   0   3   6     1392.16     1425.11     18.45 o
   1   3   6     4556.98     4961.01     48.45 o
   2   3   6      105.76      112.71     10.17 o
   3   3   6       17.96       14.90     14.33 o
   4   3   6     1341.57     1399.94     33.28 o
   5   3   6      155.47      171.80     13.67 o
   6   3   6      294.77      270.46     23.13 o
   7   3   6      221.00      212.59     15.46 o
   8   3   6      125.40      130.39     13.20 o
   9   3   6      181.42      212.55     18.13 o
 -14   4   6      119.76      143.06     14.24 o
 -13   4   6      317.45      285.28     27.39 o
 -12   4   6      608.09      574.52     29.27 o
 -11   4   6      440.70      491.27     25.69 o
 -10   4   6       36.58       43.98      9.23 o
  -9   4   6     1140.59     1085.46     30.01 o
  -8   4   6     1274.13     1279.30     30.24 o
  -7   4   6     3268.76     3423.62     44.39 o
  -6   4   6     1248.26     1451.41     28.99 o
  -5   4   6     2058.26     2134.19     32.66 o
  -4   4   6     2958.36     2861.48     35.95 o
  -3   4   6      112.56      179.96     13.28 o
  -2   4   6        0.86        2.14     10.28 o
  -1   4   6     4708.90     5195.47     48.28 o
   0   4   6       31.83       17.87      6.06 o
   1   4   6      412.13      423.94     18.89 o
   2   4   6       70.27       75.47      8.30 o
   3   4   6      171.98      183.91     18.30 o
   4   4   6     1066.05     1078.13     31.00 o
   5   4   6     1045.65     1002.04     33.10 o
   6   4   6      225.07      261.26     24.38 o
   7   4   6      267.17      253.40     25.33 o
   8   4   6      165.17      171.38     14.39 o
 -14   5   6      253.13      304.41     27.55 o
 -13   5   6      559.12      571.57     30.55 o
 -12   5   6      422.43      426.51     26.83 o
 -11   5   6      688.38      689.37     30.82 o
 -10   5   6      457.87      451.81     22.37 o
  -9   5   6      635.27      635.14     25.23 o
  -8   5   6     1514.82     1466.89     33.73 o
  -7   5   6      478.50      470.60     21.14 o
  -6   5   6      281.22      296.12     18.21 o
  -5   5   6      737.48      760.56     22.24 o
  -4   5   6      206.84      193.56     14.90 o
  -3   5   6      212.03      217.90     14.92 o
  -2   5   6       59.32       81.61      7.24 o
  -1   5   6      652.12      622.73     20.81 o
   0   5   6     2370.49     2401.12     31.39 o
   1   5   6     1030.39     1048.60     27.77 o
   2   5   6      730.28      711.43     24.99 o
   3   5   6     1239.80     1223.37     32.77 o
   4   5   6      809.28      869.14     29.83 o
   5   5   6      575.40      599.31     27.56 o
   6   5   6      718.13      711.77     32.51 o
   7   5   6      435.04      426.06     28.38 o
   8   5   6      258.61      310.30     26.52 o
 -14   6   6      284.44      324.25     28.22 o
 -13   6   6      125.12      115.37     13.53 o
 -12   6   6      216.89      195.55     15.60 o
 -11   6   6      251.43      230.49     22.34 o
 -10   6   6      119.94      111.44     11.41 o
  -9   6   6        0.21       23.83     16.91 o
  -8   6   6      113.66      119.71     10.72 o
  -7   6   6       14.03        6.73     14.69 o
  -6   6   6        4.25       -1.76     13.59 o
  -5   6   6      472.94      478.63     20.53 o
  -4   6   6     1039.82     1019.56     25.82 o
  -3   6   6      450.57      421.28     19.13 o
  -2   6   6     1348.67     1377.38     29.59 o
  -1   6   6     1411.53     1391.83     30.37 o
   0   6   6      853.43      841.98     20.82 o
   1   6   6      459.40      430.67     21.22 o
   2   6   6      867.88      849.74     28.95 o
   3   6   6      521.55      536.66     26.25 o
   4   6   6      420.18      451.73     25.32 o
   5   6   6      308.48      293.21     24.48 o
   6   6   6      190.33      188.82     17.28 o
   7   6   6      144.47      152.87     13.75 o
 -14   7   6       39.22       51.29     13.55 o
 -13   7   6       51.92       21.40     22.79 o
 -12   7   6       62.13       47.96     11.60 o
 -11   7   6        9.56       20.34     17.54 o
 -10   7   6       51.53       50.15     10.37 o
  -9   7   6        2.70       17.31     15.14 o
  -8   7   6        5.21      -16.03     16.03 o
  -7   7   6       42.35       47.01      9.44 o
  -6   7   6      834.42      825.95     27.03 o
  -5   7   6      372.30      324.49     20.24 o
  -4   7   6     1266.81     1232.37     29.58 o
  -3   7   6     1563.04     1545.87     33.23 o
  -2   7   6     2991.11     2953.19     43.74 o
  -1   7   6     1853.37     1943.30     36.75 o
   0   7   6      413.21      471.46     15.50 o
   1   7   6     1501.78     1396.54     35.34 o
   2   7   6      798.71      815.79     29.21 o
   3   7   6       18.07       14.77     17.35 o
   4   7   6        4.83      -19.84     19.84 o
   5   7   6        8.06       18.39     12.77 o
   6   7   6      108.95      126.37     13.16 o
   7   7   6        2.47      -21.67     21.67 o
 -13   8   6      245.82      231.82     19.42 o
 -12   8   6      186.06      159.08     13.66 o
 -11   8   6       93.42       84.84     11.84 o
 -10   8   6      193.03      235.10     22.90 o
  -9   8   6       11.39       23.59     17.32 o
  -8   8   6      456.71      380.60     23.86 o
  -7   8   6     2323.31     2194.74     42.49 o
  -6   8   6     3174.62     3116.53     47.85 o
  -5   8   6       40.02       52.97      8.61 o
  -4   8   6      241.07      227.07     18.39 o
  -3   8   6     1774.28     1849.37     37.48 o
  -2   8   6     1386.39     1354.21     33.06 o
  -1   8   6      845.94      912.27     28.53 o
   0   8   6      610.74      631.96     18.89 o
   1   8   6      373.62      370.41     22.77 o
   2   8   6       18.42       18.57     17.27 o
   3   8   6      106.15      119.53     11.73 o
   4   8   6       54.12       59.73     11.52 o
   5   8   6       42.05        3.29     22.15 o
   6   8   6      156.44      151.26     14.20 o
 -13   9   6      306.31      298.30     29.53 o
 -12   9   6      128.70      164.68     15.20 o
 -11   9   6      213.25      204.51     16.85 o
 -10   9   6     1184.53     1141.75     35.74 o
  -9   9   6      858.24      886.46     31.62 o
  -8   9   6      809.56      707.65     29.27 o
  -7   9   6     2665.62     2521.17     47.23 o
  -6   9   6     2167.10     2065.37     42.03 o
  -5   9   6      358.73      369.22     22.98 o
  -4   9   6      833.46      769.36     27.41 o
  -3   9   6       69.63       64.38      9.76 o
  -2   9   6       51.66       44.76      9.81 o
  -1   9   6      306.40      290.59     21.94 o
   0   9   6        0.30       14.66     11.51 o
   1   9   6      685.36      660.56     29.12 o
   2   9   6      511.81      518.11     27.04 o
   3   9   6      373.29      354.07     27.96 o
   4   9   6       74.29       88.86     12.72 o
   5   9   6       20.73       31.87     12.76 o
 -12  10   6      382.60      374.03     28.42 o
 -11  10   6      177.71      201.84     17.08 o
 -10  10   6      381.18      373.82     27.80 o
  -9  10   6      418.41      395.66     25.72 o
  -8  10   6      215.24      219.59     21.61 o
  -7  10   6      800.14      852.25     31.53 o
  -6  10   6       90.69      141.73     13.10 o
  -5  10   6        7.49       -4.24     16.17 o
  -4  10   6       33.94       19.05     16.79 o
  -3  10   6       22.41       19.21     16.88 o
  -2  10   6        0.64        7.84     17.64 o
  -1  10   6       95.69      102.41     11.32 o
   0  10   6      203.99      195.61     12.35 o
   1  10   6      540.65      491.34     29.55 o
   2  10   6      570.95      603.51     30.76 o
   3  10   6      216.02      199.48     18.40 o
   4  10   6      206.24      223.55     18.68 o
 -12  11   6      132.70      147.72     14.90 o
 -11  11   6      122.07      111.13     13.92 o
 -10  11   6       69.57       57.98     12.64 o
  -9  11   6       41.75       37.73     11.32 o
  -8  11   6        2.11        3.54     17.77 o
  -7  11   6        0.40       -3.70     18.31 o
  -6  11   6       56.41       54.95     10.83 o
  -5  11   6      321.89      272.46     24.05 o
  -4  11   6      258.87      238.27     23.32 o
  -3  11   6      265.36      272.39     16.64 o
  -2  11   6      827.25      794.18     33.16 o
  -1  11   6      574.75      584.83     29.37 o
   0  11   6      742.50      736.36     23.37 o
   1  11   6      640.58      699.10     32.43 o
   2  11   6      327.66      309.87     27.13 o
   3  11   6      289.41      325.51     28.02 o
 -11  12   6        4.42      -24.10     24.10 o
 -10  12   6       52.77       53.06     12.72 o
  -9  12   6       32.27       11.92     21.74 o
  -8  12   6       63.03       28.01     20.12 o
  -7  12   6      131.54      129.90     12.48 o
  -6  12   6      393.20      354.44     26.65 o
  -5  12   6      154.69      131.17     12.41 o
  -4  12   6      399.72      423.22     26.28 o
  -3  12   6      563.77      605.84     31.54 o
  -2  12   6      437.55      440.49     29.33 o
  -1  12   6      453.13      464.49     28.49 o
   0  12   6      226.26      233.52     12.84 o
   1  12   6      228.54      198.84     17.66 o
 -10  13   6      249.04      254.49     20.09 o
  -9  13   6      208.10      288.05     26.17 o
  -8  13   6      228.33      229.99     17.63 o
  -7  13   6      502.26      492.47     30.72 o
  -6  13   6      219.95      237.47     17.47 o
  -5  13   6      195.38      217.83     17.05 o
  -4  13   6      447.34      447.62     30.28 o
  -3  13   6      460.42      523.26     32.75 o
  -2  13   6      157.87      160.09     14.21 o
  -1  13   6      174.17      182.13     14.55 o
   0  13   6       30.36       44.23     11.15 o
  -8  14   6      191.78      173.88     15.03 o
  -7  14   6        3.90       16.59     14.68 o
  -6  14   6       61.84       71.81     12.79 o
  -5  14   6      160.57      145.56     14.18 o
  -4  14   6       29.20       25.94     22.37 o
  -3  14   6       40.21       56.15     12.23 o
   0 -16   7      242.97      213.19     13.44 o
   1 -16   7      323.36      321.99     31.06 o
   2 -16   7      243.25      331.44     27.83 o
   3 -16   7      272.53      277.17     26.76 o
   4 -16   7      155.54      191.06     18.03 o
  -2 -15   7      788.69      754.56     36.61 o
  -1 -15   7      526.23      524.09     32.38 o
   0 -15   7      404.77      358.30     31.71 o
   1 -15   7       66.39       70.80     11.70 o
   2 -15   7       50.45       49.56     12.13 o
   3 -15   7       87.56       97.95     12.89 o
   4 -15   7       24.51       10.93     15.79 o
   5 -15   7       18.27      -10.03     22.80 o
   6 -15   7       50.98       50.42     13.60 o
  -4 -14   7      272.53      276.17     19.38 o
  -3 -14   7       84.69       85.72     13.21 o
  -2 -14   7      250.85      245.23     17.98 o
  -1 -14   7      155.42      172.20     16.02 o
   0 -14   7        0.08        5.73     12.94 o
   1 -14   7       15.73       25.73     19.01 o
   2 -14   7       15.06       12.87     18.99 o
   3 -14   7       16.64        3.16     20.09 o
   4 -14   7      160.80      183.20     15.75 o
   5 -14   7      192.09      197.89     18.34 o
   6 -14   7        4.32      -21.34     23.03 o
   7 -14   7      243.04      282.37     28.05 o
  -6 -13   7      173.82      161.23     14.83 o
  -5 -13   7      137.67      146.11     13.72 o
  -4 -13   7       29.73       29.34     20.19 o
  -3 -13   7        9.70      -13.67     18.94 o
  -2 -13   7        2.52       23.64     17.05 o
  -1 -13   7        0.21       12.01     18.31 o
   0 -13   7      134.90      139.52      8.87 o
   1 -13   7      122.45      131.46     11.97 o
   2 -13   7      123.83      144.35     12.62 o
   3 -13   7      370.09      328.80     25.57 o
   4 -13   7      329.12      359.40     26.21 o
   5 -13   7      445.23      427.48     29.60 o
   6 -13   7      736.71      706.06     34.55 o
   7 -13   7      273.31      279.12     27.42 o
   8 -13   7      156.85      172.93     14.97 o
  -7 -12   7       66.81       69.32     12.98 o
  -6 -12   7       12.57       -1.43     20.69 o
  -5 -12   7       11.04        4.35     21.14 o
  -4 -12   7       52.54       51.98     10.57 o
  -3 -12   7      102.95       89.02     11.64 o
  -2 -12   7      314.02      340.80     24.81 o
  -1 -12   7      251.03      241.97     22.29 o
   0 -12   7      632.34      657.23     45.42 o
   1 -12   7      850.33      869.95     31.58 o
   2 -12   7     1218.03     1192.80     36.85 o
   3 -12   7      738.28      719.54     29.66 o
   4 -12   7       43.42       74.03     10.80 o
   5 -12   7      126.18      140.72     12.54 o
   6 -12   7      243.43      259.11     17.89 o
   7 -12   7      174.91      179.90     16.94 o
   8 -12   7      107.45      123.65     13.63 o
   9 -12   7        0.78       18.72     20.88 o
  -8 -11   7        7.40       19.92     20.02 o
  -7 -11   7       18.06       34.56     11.63 o
  -6 -11   7       96.13       91.45     11.69 o
  -5 -11   7       95.29       98.56     11.00 o
  -4 -11   7      227.33      193.53     15.25 o
  -3 -11   7      194.88      214.35     19.95 o
  -2 -11   7      102.61      143.55     13.16 o
  -1 -11   7      162.80      171.19     13.60 o
   0 -11   7      661.31      666.65     19.28 o
   1 -11   7     1891.13     1966.48     41.43 o
   2 -11   7      223.47      240.41     21.77 o
   3 -11   7       34.94       30.74     10.22 o
   4 -11   7      290.24      247.91     23.19 o
   5 -11   7      412.08      446.22     25.03 o
   6 -11   7       52.20       19.52     18.83 o
   7 -11   7       30.87       33.85     11.26 o
   8 -11   7      107.53      114.15     12.98 o
   9 -11   7       34.28       28.01     23.22 o
  10 -11   7      120.30      112.23     15.26 o
  -9 -10   7      282.65      298.41     26.42 o
  -8 -10   7      270.03      311.26     25.18 o
  -7 -10   7      208.28      263.14     22.04 o
  -6 -10   7      767.82      758.19     32.66 o
  -5 -10   7      856.26      901.62     32.00 o
  -4 -10   7       99.03      132.46     10.80 o
  -3 -10   7      791.32      850.69     29.71 o
  -2 -10   7     1033.84     1092.96     31.25 o
  -1 -10   7      258.82      257.71     19.33 o
   0 -10   7     1211.96     1214.90     22.52 o
   1 -10   7        2.32        2.70     15.10 o
   2 -10   7        0.94      -10.92     15.08 o
   3 -10   7      411.68      443.96     23.52 o
   4 -10   7      258.30      274.85     21.30 o
   5 -10   7       28.44       33.44      9.94 o
   6 -10   7       73.20       63.55     10.61 o
   7 -10   7        7.88       -8.98     19.93 o
   8 -10   7        0.52        3.20     18.61 o
   9 -10   7       37.71       20.77     22.49 o
  10 -10   7      179.24      166.73     15.16 o
 -10  -9   7      476.64      386.82     31.65 o
  -9  -9   7      259.05      256.68     24.87 o
  -8  -9   7      294.40      285.03     25.18 o
  -7  -9   7     1277.97     1230.01     37.74 o
  -6  -9   7      752.53      815.48     30.73 o
  -5  -9   7      193.91      213.70     21.01 o
  -4  -9   7     1582.71     1625.47     36.71 o
  -3  -9   7     2483.55     2471.90     44.12 o
  -2  -9   7     3035.25     3107.20     46.65 o
  -1  -9   7        6.59       12.31     14.93 o
   0  -9   7       38.31       22.93     14.10 o
   1  -9   7      833.90      873.62     26.43 o
   2  -9   7        8.36       13.59     15.19 o
   3  -9   7      307.11      314.67     20.58 o
   4  -9   7      301.91      337.90     20.77 o
   5  -9   7      374.41      385.51     23.60 o
   6  -9   7      336.64      326.72     23.63 o
   7  -9   7      377.65      384.89     24.91 o
   8  -9   7      422.68      407.97     26.62 o
   9  -9   7      218.66      223.39     18.38 o
  10  -9   7      364.84      439.06     29.92 o
 -10  -8   7      215.01      208.01     17.05 o
  -9  -8   7      414.77      389.83     27.77 o
  -8  -8   7      376.19      364.83     24.00 o
  -7  -8   7      361.16      362.63     23.81 o
  -6  -8   7      617.29      646.10     26.87 o
  -5  -8   7       20.21        5.22     15.86 o
  -4  -8   7      103.72      117.60     11.28 o
  -3  -8   7      324.76      336.18     19.04 o
  -2  -8   7       23.16      -16.39     16.39 o
  -1  -8   7      167.14      167.38     15.89 o
   0  -8   7       42.89       43.50      5.57 o
   1  -8   7       19.15       39.85      7.95 o
   2  -8   7     1095.99     1186.14     29.02 o
   3  -8   7      658.10      644.86     24.35 o
   4  -8   7     1093.06     1066.92     29.75 o
   5  -8   7      651.87      642.36     26.16 o
   6  -8   7      791.66      815.74     29.89 o
   7  -8   7      684.46      639.20     29.93 o
   8  -8   7      315.38      317.85     25.02 o
   9  -8   7      237.84      214.38     17.92 o
  10  -8   7      331.67      339.36     28.29 o
 -11  -7   7      207.47      239.76     23.53 o
 -10  -7   7      187.20      168.78     13.03 o
  -9  -7   7      307.58      305.85     24.53 o
  -8  -7   7      161.10      152.75     14.21 o
  -7  -7   7       75.93      105.11     10.00 o
  -6  -7   7        3.93       12.62     15.31 o
  -5  -7   7        0.92        4.84     13.84 o
  -4  -7   7        3.49        8.40     13.53 o
  -3  -7   7      518.67      537.81     21.20 o
  -2  -7   7     1965.80     2118.02     34.51 o
  -1  -7   7     1144.75     1153.31     26.06 o
   0  -7   7      976.48      981.33     25.06 o
   1  -7   7      512.47      533.43     20.38 o
   2  -7   7     1932.38     1951.92     33.86 o
   3  -7   7     2942.07     2915.10     42.34 o
   4  -7   7     2202.78     2179.57     38.70 o
   5  -7   7     1463.42     1437.73     34.63 o
   6  -7   7     1258.93     1258.20     34.87 o
   7  -7   7      537.94      545.34     26.39 o
   8  -7   7      170.30      198.98     15.10 o
   9  -7   7      179.82      191.71     16.91 o
  10  -7   7       96.36       98.99     13.84 o
  11  -7   7       33.87       50.81     13.23 o
 -11  -6   7       44.99       40.76     11.32 o
 -10  -6   7        6.71       -0.64     18.58 o
  -9  -6   7       17.65       25.74     10.10 o
  -8  -6   7      187.48      159.19     14.64 o
  -7  -6   7      192.37      195.39     12.91 o
  -6  -6   7       63.03       69.73      8.83 o
  -5  -6   7      492.82      505.42     21.11 o
  -4  -6   7     1794.02     1770.99     32.40 o
  -3  -6   7     2918.82     2980.02     39.65 o
  -2  -6   7      120.91      114.82      9.38 o
  -1  -6   7      768.60      735.90     21.05 o
   0  -6   7     2715.45     2626.39     24.95 o
   1  -6   7      491.53      453.59     18.52 o
   2  -6   7     1214.86     1228.82     26.74 o
   3  -6   7      382.38      370.96     18.19 o
   4  -6   7     1337.33     1324.79     30.81 o
   5  -6   7      705.28      691.54     25.62 o
   6  -6   7      120.24      107.11     10.56 o
   7  -6   7      197.30      203.18     14.85 o
   8  -6   7        9.08       11.68     17.45 o
   9  -6   7      229.53      226.05     17.23 o
  10  -6   7       25.19       37.96     12.60 o
  11  -6   7       23.59       54.24     13.35 o
 -12  -5   7        7.21        2.53     13.86 o
 -11  -5   7       14.82       14.18     13.26 o
 -10  -5   7      154.68      154.38     15.12 o
  -9  -5   7       46.36       45.15      9.76 o
  -8  -5   7        0.62        1.78     14.59 o
  -7  -5   7       70.38       77.48      8.93 o
  -6  -5   7       69.53       59.99      8.09 o
  -5  -5   7      488.18      469.00     19.31 o
  -4  -5   7     1689.18     1640.05     29.60 o
  -3  -5   7     2544.93     2682.10     35.71 o
  -2  -5   7     1883.72     1846.94     29.30 o
  -1  -5   7      247.68      341.03     14.65 o
   0  -5   7     2747.00     2962.93     25.32 o
   1  -5   7     1529.80     1582.56     27.87 o
   2  -5   7     1247.00     1229.97     25.89 o
   3  -5   7        5.03       15.04      7.12 o
   4  -5   7       95.60       98.53      8.49 o
   5  -5   7       98.40      117.51      9.59 o
   6  -5   7      139.68      147.59     13.14 o
   7  -5   7      130.73      126.45     10.94 o
   8  -5   7        3.40       20.80     17.67 o
   9  -5   7      472.10      478.75     30.15 o
  10  -5   7      510.62      522.52     31.76 o
  11  -5   7      157.27      189.82     15.24 o
 -12  -4   7      155.27      177.13     16.47 o
 -11  -4   7      458.08      422.02     27.12 o
 -10  -4   7      648.21      627.31     29.27 o
  -9  -4   7       43.60       42.28      9.28 o
  -8  -4   7      240.32      264.63     19.32 o
  -7  -4   7      638.08      738.71     24.88 o
  -6  -4   7     2784.68     2829.13     41.03 o
  -5  -4   7     2340.92     2400.01     35.60 o
  -4  -4   7     1341.77     1425.26     26.74 o
  -3  -4   7     1376.04     1456.28     25.91 o
  -2  -4   7     8626.29     8931.64     58.07 o
  -1  -4   7      248.19      202.19     13.02 o
   0  -4   7      399.88      499.85     16.13 o
   1  -4   7      678.51      744.41     19.67 o
   2  -4   7      234.76      275.02     15.34 o
   3  -4   7     1196.27     1177.21     26.36 o
   4  -4   7      716.43      719.77     24.03 o
   5  -4   7      166.23      147.40     12.63 o
   6  -4   7      538.75      509.02     25.37 o
   7  -4   7       84.11       72.51     10.70 o
   8  -4   7      190.92      207.67     15.36 o
   9  -4   7      628.56      606.96     32.04 o
  10  -4   7      389.81      379.91     29.04 o
 -13  -3   7      194.83      197.23     17.61 o
 -12  -3   7      714.29      728.10     33.85 o
 -11  -3   7      621.90      567.45     30.16 o
 -10  -3   7     1446.53     1575.43     39.52 o
  -9  -3   7      309.42      360.43     21.56 o
  -8  -3   7      633.97      607.09     24.45 o
  -7  -3   7     3145.16     3277.15     44.90 o
  -6  -3   7     2430.66     2477.74     37.15 o
  -5  -3   7      213.47      194.31     14.13 o
  -4  -3   7      126.99      122.22      8.58 o
  -3  -3   7     2363.83     2411.79     30.83 o
  -2  -3   7      537.64      550.57     16.69 o
  -1  -3   7      801.60      869.20     19.22 o
   0  -3   7        5.54        0.08      6.74 o
   1  -3   7      838.74      759.09     19.68 o
   2  -3   7     5546.40     5589.58     49.38 o
   3  -3   7      593.79      552.37     20.01 o
   4  -3   7      236.83      182.85     16.45 o
   5  -3   7      751.26      681.64     25.71 o
   6  -3   7     1212.99     1277.85     33.05 o
   7  -3   7      741.01      740.58     29.38 o
   8  -3   7      452.45      410.19     27.25 o
   9  -3   7      409.94      433.91     28.54 o
  10  -3   7      277.06      285.53     26.22 o
 -13  -2   7      343.95      303.69     27.42 o
 -12  -2   7      476.18      420.16     29.15 o
 -11  -2   7      512.76      554.26     27.80 o
 -10  -2   7      391.13      415.01     22.68 o
  -9  -2   7      341.70      338.31     21.81 o
  -8  -2   7      437.61      430.73     21.53 o
  -7  -2   7      426.42      477.82     19.97 o
  -6  -2   7        7.23        6.49      6.35 o
  -5  -2   7        0.41       -8.20     10.34 o
  -4  -2   7      142.91      173.51     12.32 o
  -3  -2   7     1339.94     1362.23     23.29 o
  -2  -2   7     1786.38     1734.40     25.25 o
  -1  -2   7      480.84      437.23     14.74 o
   0  -2   7     2599.18     2663.18     22.02 o
   1  -2   7     5778.33     5820.51     47.48 o
   2  -2   7     3604.56     3495.76     39.26 o
   3  -2   7     1060.26      976.24     25.57 o
   4  -2   7     2653.19     2526.04     39.67 o
   5  -2   7     3012.97     2948.87     44.87 o
   6  -2   7      672.93      711.70     27.23 o
   7  -2   7      187.69      200.20     19.51 o
   8  -2   7      254.47      220.83     16.29 o
   9  -2   7      172.65      174.23     13.50 o
  10  -2   7       63.16       30.58     23.57 o
 -13  -1   7      231.41      263.71     25.33 o
 -12  -1   7       78.72      108.92     12.46 o
 -11  -1   7        0.15       -6.23     16.90 o
 -10  -1   7       69.44       68.72      9.84 o
  -9  -1   7        4.75       21.76     14.91 o
  -8  -1   7       69.01       61.68      8.53 o
  -7  -1   7       28.55       45.46      7.34 o
  -6  -1   7      203.97      206.03     14.73 o
  -5  -1   7     1210.72     1204.12     23.79 o
  -4  -1   7     6066.34     6264.78     48.29 o
  -3  -1   7     6250.89     6272.90     46.41 o
  -2  -1   7     3119.95     2957.36     32.05 o
  -1  -1   7     1737.36     1740.13     25.00 o
   0  -1   7     1129.92     1031.64     15.90 o
   1  -1   7     2484.02     2290.19     30.92 o
   2  -1   7     4320.08     4242.71     43.91 o
   3  -1   7     8659.91     8358.22     64.94 o
   4  -1   7     4638.63     4778.91     53.65 o
   5  -1   7      100.65      101.98     10.68 o
   6  -1   7      133.48      153.17     13.64 o
   7  -1   7      122.04      145.59     14.06 o
   8  -1   7       57.28       62.79     11.17 o
   9  -1   7        0.12       -7.52     20.90 o
  10  -1   7       19.33      -12.59     22.00 o
 -14   0   7      159.89      161.24     14.75 o
 -13   0   7        0.81       11.48     19.04 o
 -12   0   7      170.73      139.57     12.68 o
 -11   0   7      314.14      338.17     22.60 o
 -10   0   7      604.74      543.40     24.34 o
  -9   0   7      175.29      161.85     12.26 o
  -8   0   7     2420.47     2473.63     40.04 o
  -7   0   7     2092.78     2094.76     34.95 o
  -6   0   7     3619.81     3637.02     41.63 o
  -5   0   7     4350.73     4508.92     43.38 o
  -4   0   7    10147.56    10589.23     61.94 o
  -3   0   7     2826.97     2695.05     31.13 o
  -2   0   7      317.84      235.49     12.85 o
  -1   0   7     4604.05     4675.80     40.17 o
   0   0   7      656.37      628.04     14.40 o
   1   0   7     1231.86     1439.36     25.48 o
   2   0   7      205.64      214.18     14.14 o
   3   0   7      238.47      217.38     17.28 o
   4   0   7       64.71       80.48      9.19 o
   5   0   7      739.98      686.96     27.09 o
   6   0   7      199.08      161.48     14.60 o
   7   0   7       46.13       60.34     10.67 o
   8   0   7       26.52       10.25     19.91 o
   9   0   7        0.85       -0.19     21.14 o
  10   0   7      102.23      135.23     14.99 o
 -14   1   7        6.45       20.44     20.69 o
 -13   1   7       93.32      105.83     12.50 o
 -12   1   7      164.62      178.17     16.01 o
 -11   1   7       18.44       25.52      9.63 o
 -10   1   7      250.29      284.38     20.28 o
  -9   1   7       92.13       88.60      8.78 o
  -8   1   7      237.41      241.17     17.84 o
  -7   1   7     1227.55     1201.36     27.34 o
  -6   1   7     6994.88     7364.31     58.27 o
  -5   1   7      848.11      837.02     20.70 o
  -4   1   7      132.35      241.93     13.27 o
  -3   1   7     1608.21     1456.01     23.93 o
  -2   1   7      585.55      551.80     16.64 o
  -1   1   7      419.95      373.72     15.21 o
   0   1   7     2769.49     3001.59     33.28 o
   1   1   7      267.59      285.90     15.01 o
   2   1   7       12.37       20.95      7.02 o
   3   1   7      820.70      779.52     24.31 o
   4   1   7      708.79      644.09     24.85 o
   5   1   7        4.73       24.26      8.91 o
   6   1   7      383.23      395.01     23.17 o
   7   1   7      388.71      417.25     25.24 o
   8   1   7      364.75      397.33     27.38 o
   9   1   7      107.04      105.51     13.31 o
 -14   2   7      285.88      339.00     26.92 o
 -13   2   7      259.22      239.32     18.69 o
 -12   2   7      882.88      840.57     33.35 o
 -11   2   7     1029.29      995.17     32.76 o
 -10   2   7     1971.09     1897.58     40.69 o
  -9   2   7      706.80      661.34     24.82 o
  -8   2   7     1053.62     1049.30     27.55 o
  -7   2   7     1053.18     1036.98     25.36 o
  -6   2   7      394.84      429.60     18.13 o
  -5   2   7     1235.02     1282.76     25.42 o
  -4   2   7       14.77        6.36      9.38 o
  -3   2   7      403.07      510.21     16.32 o
  -2   2   7        0.55       -5.62      9.93 o
  -1   2   7      244.01      286.34     14.26 o
   0   2   7        0.38       -7.83      7.83 o
   1   2   7      866.75      851.39     23.23 o
   2   2   7     1200.30     1117.45     27.54 o
   3   2   7      799.40      764.42     25.07 o
   4   2   7      800.31      788.66     27.32 o
   5   2   7       40.32       15.37     12.23 o
   6   2   7      439.79      463.03     25.82 o
   7   2   7      767.84      790.00     33.67 o
   8   2   7      375.96      291.39     28.48 o
   9   2   7      101.39      136.49     13.98 o
 -14   3   7      230.25      241.97     19.57 o
 -13   3   7      449.59      422.89     29.19 o
 -12   3   7      663.77      730.10     32.57 o
 -11   3   7      515.91      534.35     26.42 o
 -10   3   7      714.72      721.64     27.22 o
  -9   3   7      752.64      716.88     27.05 o
  -8   3   7      208.57      225.09     16.43 o
  -7   3   7        3.91       21.03      7.18 o
  -6   3   7       45.50       39.70      7.45 o
  -5   3   7      243.72      241.28     16.12 o
  -4   3   7      664.50      717.35     19.72 o
  -3   3   7      472.65      438.43     16.34 o
  -2   3   7      196.06      163.85     12.52 o
  -1   3   7      896.99      845.71     21.74 o
   0   3   7     1055.99     1059.73     22.43 o
   1   3   7     2559.95     2489.65     38.13 o
   2   3   7     3280.08     3233.81     44.37 o
   3   3   7      880.02      947.23     28.09 o
   4   3   7      211.79      251.50     19.36 o
   5   3   7      394.18      394.61     25.02 o
   6   3   7      608.21      611.98     30.27 o
   7   3   7      258.44      262.86     17.43 o
   8   3   7      130.59      127.33     14.00 o
 -14   4   7      230.46      224.54     19.13 o
 -13   4   7      163.91      155.45     13.26 o
 -12   4   7       85.90       95.55     11.74 o
 -11   4   7       38.93       40.19      9.97 o
 -10   4   7      152.50      147.11     12.31 o
  -9   4   7       90.01      124.02     11.81 o
  -8   4   7      150.52      126.99     12.36 o
  -7   4   7      419.66      432.21     20.93 o
  -6   4   7      221.16      256.38     16.97 o
  -5   4   7     1244.47     1296.04     27.98 o
  -4   4   7     2814.63     2875.12     37.92 o
  -3   4   7     1473.23     1436.28     27.33 o
  -2   4   7     1965.01     1915.89     31.68 o
  -1   4   7     4629.24     4831.53     49.37 o
   0   4   7     2532.06     2564.24     26.99 o
   1   4   7     2211.24     2224.74     37.82 o
   2   4   7     2272.60     2240.38     40.24 o
   3   4   7      810.60      822.15     28.75 o
   4   4   7      719.16      750.38     28.64 o
   5   4   7      150.34      151.58     14.91 o
   6   4   7      126.07      136.69     12.22 o
   7   4   7       85.34      100.34     11.76 o
   8   4   7      146.59      143.83     14.85 o
 -14   5   7       36.20       26.30     23.69 o
 -13   5   7        5.26       -3.93     19.61 o
 -12   5   7      143.67      178.66     15.08 o
 -11   5   7       70.89       93.29     10.78 o
 -10   5   7        3.03        4.54     15.57 o
  -9   5   7      451.99      406.12     22.94 o
  -8   5   7     1763.92     1749.31     36.94 o
  -7   5   7     2240.01     2258.10     38.83 o
  -6   5   7     2445.82     2533.14     38.87 o
  -5   5   7     4295.90     4189.79     47.96 o
  -4   5   7     3350.43     3214.82     41.44 o
  -3   5   7      737.12      745.36     23.14 o
  -2   5   7     3333.30     3368.20     43.18 o
  -1   5   7     1752.21     1764.37     33.36 o
   0   5   7      470.12      408.00     14.55 o
   1   5   7      299.00      273.67     19.14 o
   2   5   7      544.80      581.65     24.99 o
   3   5   7      105.20      131.68     12.44 o
   4   5   7      314.07      291.70     23.28 o
   5   5   7       33.32       16.13     18.42 o
   6   5   7        2.13       11.30     19.13 o
   7   5   7        2.02      -18.39     23.07 o
 -14   6   7      199.08      217.99     19.72 o
 -13   6   7       71.19       84.58     12.72 o
 -12   6   7      320.75      285.17     26.37 o
 -11   6   7      113.78      118.79     11.09 o
 -10   6   7        5.28      -15.72     15.72 o
  -9   6   7     1466.70     1553.13     37.61 o
  -8   6   7     3385.35     3095.20     48.71 o
  -7   6   7      934.87      862.30     27.78 o
  -6   6   7      629.25      613.43     23.15 o
  -5   6   7      133.02      129.76     11.84 o
  -4   6   7     2359.72     2345.60     38.22 o
  -3   6   7      492.46      498.53     20.97 o
  -2   6   7      206.67      204.74     17.11 o
  -1   6   7       59.37       59.03      8.56 o
   0   6   7       17.65       27.57      6.06 o
   1   6   7       16.12       -4.83     15.99 o
   2   6   7        4.22        4.00     15.68 o
   3   6   7        1.10       -2.57     16.12 o
   4   6   7      124.17      116.09     11.91 o
   5   6   7      274.64      250.29     17.92 o
   6   6   7      187.65      171.66     14.26 o
   7   6   7      117.32      118.83     14.07 o
 -14   7   7      309.61      343.32     28.98 o
 -13   7   7      302.15      317.97     26.67 o
 -12   7   7       47.08       43.48     11.35 o
 -11   7   7      364.57      354.57     25.71 o
 -10   7   7      174.55      176.76     15.64 o
  -9   7   7       31.91       53.11     10.03 o
  -8   7   7      681.79      670.33     27.09 o
  -7   7   7       89.23       94.03      9.37 o
  -6   7   7     1036.29     1040.06     30.17 o
  -5   7   7       18.80       38.81      8.33 o
  -4   7   7      416.51      372.83     21.15 o
  -3   7   7      360.64      315.91     20.70 o
  -2   7   7      142.60      168.27     12.27 o
  -1   7   7       33.13       44.79      8.73 o
   0   7   7       47.65       35.99      6.50 o
   1   7   7        8.35       13.05     11.65 o
   2   7   7       40.62       49.73      9.83 o
   3   7   7      476.20      478.56     26.74 o
   4   7   7      419.83      388.76     27.72 o
   5   7   7      261.53      266.70     18.00 o
   6   7   7      219.72      214.43     18.90 o
 -13   8   7      416.89      477.59     30.53 o
 -12   8   7      503.25      507.92     28.89 o
 -11   8   7      129.11      159.33     15.36 o
 -10   8   7      413.57      414.18     25.00 o
  -9   8   7      405.59      413.25     25.76 o
  -8   8   7      285.65      305.79     22.60 o
  -7   8   7      190.52      177.68     13.66 o
  -6   8   7        0.90      -17.26     17.26 o
  -5   8   7        1.42        8.13     15.49 o
  -4   8   7      201.42      204.13     19.19 o
  -3   8   7      257.86      255.31     20.59 o
  -2   8   7       94.00       94.55     10.00 o
  -1   8   7      176.27      174.59     13.95 o
   0   8   7      510.77      494.71     18.45 o
   1   8   7      561.34      578.20     27.11 o
   2   8   7      419.83      438.72     26.28 o
   3   8   7      589.54      581.13     30.94 o
   4   8   7      504.27      529.37     32.14 o
   5   8   7       76.66       75.24     13.51 o
 -13   9   7       68.32       66.53     13.66 o
 -12   9   7       45.36       41.83     12.44 o
 -11   9   7      175.61      167.39     16.27 o
 -10   9   7       18.82       10.28     19.56 o
  -9   9   7        1.10       12.46     18.89 o
  -8   9   7        2.83       22.86     17.09 o
  -7   9   7      482.14      458.49     26.08 o
  -6   9   7      433.45      444.09     25.03 o
  -5   9   7      384.25      381.42     23.51 o
  -4   9   7      237.83      221.90     20.60 o
  -3   9   7       80.95       96.01      9.93 o
  -2   9   7      306.24      308.57     22.94 o
  -1   9   7      735.89      793.02     29.89 o
   0   9   7     1036.53     1013.74     24.33 o
   1   9   7       83.09      109.22     11.75 o
   2   9   7       95.02       87.74     12.32 o
   3   9   7      461.48      449.14     29.15 o
   4   9   7      132.16      134.95     14.01 o
 -12  10   7        0.25        3.56     20.76 o
 -11  10   7       63.31       60.77     12.68 o
 -10  10   7       40.18       45.25     12.01 o
  -9  10   7      166.37      188.79     15.25 o
  -8  10   7      151.61      143.12     12.64 o
  -7  10   7      945.89      918.13     32.93 o
  -6  10   7     1427.43     1412.94     38.96 o
  -5  10   7      274.15      290.85     23.92 o
  -4  10   7     1076.92     1088.21     34.21 o
  -3  10   7      940.97     1063.31     33.74 o
  -2  10   7     1320.30     1327.80     38.62 o
  -1  10   7      956.36      962.09     33.90 o
   0  10   7      775.53      765.94     36.37 o
   1  10   7      294.11      253.04     17.99 o
   2  10   7       67.66       95.65     12.67 o
   3  10   7      108.64      129.17     13.92 o
 -12  11   7      397.78      440.13     32.51 o
 -11  11   7      369.32      394.17     30.19 o
 -10  11   7      468.86      463.88     31.13 o
  -9  11   7      194.09      218.84     16.72 o
  -8  11   7      401.76      378.76     27.78 o
  -7  11   7      456.63      440.99     26.12 o
  -6  11   7      623.62      575.05     30.06 o
  -5  11   7      141.65      145.26     12.82 o
  -4  11   7      730.47      731.06     30.08 o
  -3  11   7      753.61      684.03     30.54 o
  -2  11   7      554.94      488.87     28.81 o
  -1  11   7      384.15      335.90     28.04 o
   0  11   7      101.68       92.43      9.11 o
   1  11   7      123.77      120.98     13.07 o
   2  11   7        2.61      -13.77     22.20 o
 -11  12   7      290.14      338.98     28.37 o
 -10  12   7      453.38      454.96     30.30 o
  -9  12   7      331.86      316.17     27.46 o
  -8  12   7      183.67      190.25     16.48 o
  -7  12   7      104.61       91.22     12.07 o
  -6  12   7      194.93      175.61     16.26 o
  -5  12   7      264.62      239.05     17.64 o
  -4  12   7        7.93      -12.90     20.00 o
  -3  12   7        0.26      -15.33     19.40 o
  -2  12   7        0.00        6.61     18.45 o
  -1  12   7        3.94       27.64     19.28 o
   0  12   7        3.85       16.45     14.62 o
  -9  13   7      256.76      262.13     19.70 o
  -8  13   7       29.45       31.42     12.50 o
  -7  13   7       83.28       85.40     13.11 o
  -6  13   7       28.05       40.29     12.01 o
  -5  13   7       66.14       44.96     12.85 o
  -4  13   7       32.31       44.35     12.47 o
  -3  13   7       12.16       14.18     22.54 o
  -2  13   7        4.49        1.93     21.64 o
   1 -16   8       44.55       48.84     13.47 o
   2 -16   8       24.03       30.41     12.30 o
   3 -16   8      111.07      127.91     14.16 o
  -2 -15   8        0.04       26.39     21.63 o
  -1 -15   8       35.73       61.31     12.99 o
   0 -15   8      101.84      114.85      9.41 o
   1 -15   8       87.71       90.75     12.91 o
   2 -15   8      170.61      164.20     14.25 o
   3 -15   8      332.45      353.01     27.58 o
   4 -15   8      249.37      267.92     18.03 o
   5 -15   8      389.73      419.40     29.38 o
   6 -15   8      267.05      292.95     20.76 o
  -4 -14   8       88.79       84.07     13.47 o
  -3 -14   8       49.76       29.08     22.12 o
  -2 -14   8      160.50      142.93     13.83 o
  -1 -14   8      316.40      321.96     27.39 o
   0 -14   8      377.37      412.43     19.76 o
   1 -14   8      405.25      403.90     28.11 o
   2 -14   8      637.03      659.17     32.40 o
   3 -14   8      613.81      644.02     32.59 o
   4 -14   8      244.32      265.97     25.58 o
   5 -14   8      329.35      381.19     27.12 o
   6 -14   8      540.75      550.84     31.89 o
   7 -14   8      131.34      112.89     14.58 o
  -6 -13   8       26.77       33.20     22.82 o
  -5 -13   8      229.55      216.87     17.53 o
  -4 -13   8      503.43      440.04     28.37 o
  -3 -13   8      341.08      299.61     26.54 o
  -2 -13   8      228.87      196.85     16.04 o
  -1 -13   8      856.03      821.62     32.99 o
   0 -13   8      836.42      823.67     52.84 o
   1 -13   8      879.25      879.52     32.73 o
   2 -13   8     1151.82     1192.16     37.55 o
   3 -13   8      569.26      616.98     29.55 o
   4 -13   8      319.07      350.08     25.25 o
   5 -13   8       12.09       33.66     11.21 o
   6 -13   8       60.57       28.57     21.81 o
   7 -13   8      179.98      179.19     15.63 o
   8 -13   8       62.40       -6.89     24.57 o
  -7 -12   8      317.55      342.19     27.06 o
  -6 -12   8      178.42      128.81     12.79 o
  -5 -12   8      749.60      725.60     32.34 o
  -4 -12   8      449.89      441.46     27.01 o
  -3 -12   8      458.92      485.47     27.69 o
  -2 -12   8      759.78      800.07     31.43 o
  -1 -12   8      502.34      531.89     27.47 o
   0 -12   8      340.58      352.71     16.78 o
   1 -12   8      121.06      146.99     13.66 o
   2 -12   8      310.95      264.85     24.49 o
   3 -12   8      477.69      481.87     26.54 o
   4 -12   8      482.62      471.40     26.75 o
   5 -12   8      931.32      892.18     35.68 o
   6 -12   8      117.95      141.62     12.87 o
   7 -12   8       12.29       12.62     19.81 o
   8 -12   8        0.20      -22.42     22.42 o
   9 -12   8      269.20      246.41     20.41 o
  -8 -11   8      511.69      546.17     32.37 o
  -7 -11   8      427.26      362.83     27.19 o
  -6 -11   8      235.76      237.33     22.20 o
  -5 -11   8      265.72      228.89     16.53 o
  -4 -11   8      154.97      146.56     14.34 o
  -3 -11   8        3.33       22.43     15.36 o
  -2 -11   8       40.76       51.49      9.76 o
  -1 -11   8       62.16       64.12     10.21 o
   0 -11   8      157.39      158.50     27.08 o
   1 -11   8        7.06       30.14      9.17 o
   2 -11   8        0.06       -8.10     15.82 o
   3 -11   8     1169.29     1208.08     35.23 o
   4 -11   8      366.82      404.14     25.05 o
   5 -11   8       62.73       60.37     11.28 o
   6 -11   8       57.97       55.88     11.53 o
   7 -11   8      335.84      387.28     28.05 o
   8 -11   8      172.12      176.02     14.09 o
   9 -11   8      160.40      176.46     14.54 o
  -9 -10   8      266.35      250.34     19.66 o
  -8 -10   8      304.87      322.48     25.64 o
  -7 -10   8      376.95      396.97     25.44 o
  -6 -10   8      332.75      353.22     24.26 o
  -5 -10   8       71.22       90.00     10.62 o
  -4 -10   8       26.03       22.58     15.55 o
  -3 -10   8        9.24        4.89     15.83 o
  -2 -10   8      120.21      107.28     10.85 o
  -1 -10   8       32.00       42.30      9.41 o
   0 -10   8      202.71      190.85     11.39 o
   1 -10   8     1198.20     1217.52     32.56 o
   2 -10   8      377.24      420.88     22.44 o
   3 -10   8      518.07      504.40     25.74 o
   4 -10   8      784.66      794.55     29.52 o
   5 -10   8      269.48      256.68     20.94 o
   6 -10   8      565.25      592.93     29.34 o
   7 -10   8      926.49      891.04     36.07 o
   8 -10   8      291.33      293.20     26.17 o
   9 -10   8      121.50      115.76     13.94 o
 -10  -9   8       80.91      100.03     12.97 o
  -9  -9   8       59.58       72.11     11.81 o
  -8  -9   8       55.24       23.40     11.59 o
  -7  -9   8       21.56       34.09     10.34 o
  -6  -9   8        4.34      -10.93     17.54 o
  -5  -9   8       64.22       74.61      9.61 o
  -4  -9   8       77.25       82.24     10.05 o
  -3  -9   8     1231.63     1253.37     33.64 o
  -2  -9   8     1749.88     1733.69     37.22 o
  -1  -9   8      453.49      444.24     21.71 o
   0  -9   8      726.74      730.57     24.24 o
   1  -9   8     1892.14     1927.28     37.93 o
   2  -9   8     1863.18     1798.55     37.86 o
   3  -9   8     1602.92     1638.76     36.96 o
   4  -9   8      410.28      466.23     24.07 o
   5  -9   8      110.35      104.16     10.97 o
   6  -9   8      381.86      403.52     24.91 o
   7  -9   8      162.37      169.99     16.66 o
   8  -9   8       64.26       50.64     12.28 o
   9  -9   8       79.76       89.70     12.35 o
  10  -9   8       22.23       15.44     13.07 o
 -10  -8   8       33.61       31.66     11.53 o
  -9  -8   8        2.26       24.35     18.38 o
  -8  -8   8       37.11       45.62     10.17 o
  -7  -8   8      106.24       98.41     10.80 o
  -6  -8   8      628.10      622.22     27.32 o
  -5  -8   8      347.56      379.18     21.11 o
  -4  -8   8      277.76      267.81     18.96 o
  -3  -8   8     1028.34     1051.34     28.63 o
  -2  -8   8     2060.02     2121.67     37.88 o
  -1  -8   8     4586.17     4666.65     53.26 o
   0  -8   8     2145.42     2252.32     27.02 o
   1  -8   8     2090.63     2052.62     36.97 o
   2  -8   8     1680.02     1662.12     34.86 o
   3  -8   8     1331.81     1385.86     32.99 o
   4  -8   8      542.65      572.05     25.58 o
   5  -8   8      148.12      159.42     14.12 o
   6  -8   8       96.32       89.38     11.25 o
   7  -8   8        1.40       33.00      9.91 o
   8  -8   8        3.30       16.42     19.82 o
   9  -8   8       11.13       -2.72     21.70 o
  10  -8   8        8.20        7.29     23.06 o
 -11  -7   8       80.52       76.41     12.12 o
 -10  -7   8       80.75       72.63     11.90 o
  -9  -7   8      182.62      189.99     14.81 o
  -8  -7   8     1554.62     1450.38     40.20 o
  -7  -7   8     2961.10     2974.89     50.83 o
  -6  -7   8     1597.19     1619.10     36.71 o
  -5  -7   8     1613.21     1726.21     36.22 o
  -4  -7   8      606.58      660.98     24.23 o
  -3  -7   8     1002.18     1010.62     27.24 o
  -2  -7   8     1326.11     1335.34     29.37 o
  -1  -7   8     4037.66     4363.82     48.68 o
   0  -7   8      769.62      839.90     17.03 o
   1  -7   8       87.30       49.76      8.10 o
   2  -7   8        7.67       15.49     12.79 o
   3  -7   8        5.67        6.10     15.17 o
   4  -7   8      765.42      823.53     26.76 o
   5  -7   8        2.90        4.54     16.83 o
   6  -7   8       10.13       -2.75     17.65 o
   7  -7   8        4.19       13.91     17.09 o
   8  -7   8       36.77       41.94     11.50 o
   9  -7   8      312.44      357.93     26.89 o
  10  -7   8      257.82      266.61     20.52 o
 -12  -6   8      119.11      144.32     13.55 o
 -11  -6   8      232.17      218.24     17.08 o
 -10  -6   8      168.84      167.05     14.59 o
  -9  -6   8     1051.98     1136.86     34.84 o
  -8  -6   8     1976.03     2047.61     43.52 o
  -7  -6   8      913.96      934.91     29.66 o
  -6  -6   8      246.19      263.12     18.28 o
  -5  -6   8      568.68      556.47     23.28 o
  -4  -6   8      669.09      668.52     22.79 o
  -3  -6   8     1991.32     1832.56     32.67 o
  -2  -6   8      450.10      439.69     18.69 o
  -1  -6   8      175.35      201.46     15.08 o
   0  -6   8       26.15       -3.34     18.88 o
   1  -6   8      543.77      586.74     20.16 o
   2  -6   8      124.15      127.55     10.22 o
   3  -6   8     1347.84     1350.42     30.63 o
   4  -6   8      192.27      212.36     17.94 o
   5  -6   8      155.50      139.38     13.14 o
   6  -6   8      396.12      392.33     23.08 o
   7  -6   8      246.31      239.96     22.39 o
   8  -6   8      650.24      713.58     32.49 o
   9  -6   8      602.58      581.14     33.12 o
  10  -6   8      101.73      114.95     13.88 o
 -12  -5   8      160.60      160.81     13.76 o
 -11  -5   8      202.45      206.13     20.36 o
 -10  -5   8      675.59      598.63     29.16 o
  -9  -5   8      343.05      386.91     22.55 o
  -8  -5   8       60.70       71.99      9.68 o
  -7  -5   8        5.03        1.45     14.97 o
  -6  -5   8       69.63       87.76      8.57 o
  -5  -5   8       48.35       42.38      7.45 o
  -4  -5   8       24.48       29.02      6.91 o
  -3  -5   8        0.55       -1.87     10.65 o
  -2  -5   8      466.46      457.06     17.57 o
  -1  -5   8     1583.43     1737.66     29.10 o
   0  -5   8      524.15      480.95     24.94 o
   1  -5   8      756.20      768.61     21.29 o
   2  -5   8     2148.25     2167.21     34.74 o
   3  -5   8      716.30      672.87     23.23 o
   4  -5   8      369.49      376.33     20.98 o
   5  -5   8      399.25      364.36     21.27 o
   6  -5   8      589.86      573.76     26.25 o
   7  -5   8      945.18      991.97     34.01 o
   8  -5   8      374.54      343.11     26.37 o
   9  -5   8       63.30       71.40     12.75 o
  10  -5   8       95.66      101.74     14.45 o
 -12  -4   8      241.20      227.23     17.37 o
 -11  -4   8      226.06      230.23     17.14 o
 -10  -4   8      225.93      237.96     15.94 o
  -9  -4   8      138.58      131.82     10.66 o
  -8  -4   8      117.18      149.41     12.40 o
  -7  -4   8        0.32        9.05     13.24 o
  -6  -4   8        4.59        9.44      9.52 o
  -5  -4   8      252.27      239.37     17.27 o
  -4  -4   8      219.60      197.80     15.02 o
  -3  -4   8      245.97      263.94     14.93 o
  -2  -4   8     2555.06     2581.67     34.06 o
  -1  -4   8     2836.03     2893.41     35.60 o
   0  -4   8     1755.28     1701.51     22.25 o
   1  -4   8     1765.26     1801.69     30.06 o
   2  -4   8     1645.71     1602.74     30.27 o
   3  -4   8      966.50      905.88     25.45 o
   4  -4   8      555.22      505.73     21.92 o
   5  -4   8      468.13      447.50     22.93 o
   6  -4   8      341.34      328.05     22.91 o
   7  -4   8      276.24      307.31     23.71 o
   8  -4   8      217.51      203.06     17.07 o
   9  -4   8      114.48      108.88     13.62 o
  10  -4   8       18.40       31.46     12.81 o
 -13  -3   8       54.34       29.54     21.89 o
 -12  -3   8      115.57      133.94     12.38 o
 -11  -3   8        0.14       -5.08     16.71 o
 -10  -3   8      172.41      179.80     15.13 o
  -9  -3   8        6.34       15.13     15.74 o
  -8  -3   8       60.32       67.03      9.11 o
  -7  -3   8      641.05      584.29     23.31 o
  -6  -3   8     2601.89     2659.14     38.96 o
  -5  -3   8     1796.17     1816.16     31.02 o
  -4  -3   8      921.77      897.46     22.05 o
  -3  -3   8     4386.41     4455.35     43.39 o
  -2  -3   8     5677.39     5639.54     47.35 o
  -1  -3   8     2361.20     2305.59     31.32 o
   0  -3   8     2599.69     2603.60     28.36 o
   1  -3   8     1695.00     1653.67     28.44 o
   2  -3   8      272.62      280.10     16.85 o
   3  -3   8     1033.96      983.30     26.18 o
   4  -3   8      570.32      579.59     23.38 o
   5  -3   8      223.80      235.41     19.90 o
   6  -3   8       17.03       12.24     16.58 o
   7  -3   8        1.53       -0.24     17.72 o
   8  -3   8        1.42       -1.76     18.30 o
   9  -3   8        3.03      -20.96     20.96 o
  10  -3   8        8.26       53.09     12.34 o
 -13  -2   8       48.97       47.78     13.06 o
 -12  -2   8      104.63      119.78     12.10 o
 -11  -2   8      348.08      363.21     24.44 o
 -10  -2   8      174.30      188.78     14.00 o
  -9  -2   8      600.70      636.70     26.35 o
  -8  -2   8      854.50      831.33     28.11 o
  -7  -2   8     3649.40     3677.07     46.95 o
  -6  -2   8      914.81      844.11     23.20 o
  -5  -2   8      479.09      451.90     17.46 o
  -4  -2   8     2114.47     1955.76     29.88 o
  -3  -2   8      987.40      866.14     20.38 o
  -2  -2   8     3700.83     3942.98     39.17 o
  -1  -2   8     5775.32     6352.95     49.60 o
   0  -2   8      330.80      292.96     33.09 o
   1  -2   8      105.04       70.07      7.11 o
   2  -2   8      721.21      710.64     22.27 o
   3  -2   8     6627.64     6615.50     60.99 o
   4  -2   8     2609.39     2660.59     42.71 o
   5  -2   8       96.58       95.14     10.82 o
   6  -2   8       72.56       52.18     10.80 o
   7  -2   8      141.82      154.50     12.51 o
   8  -2   8       73.56       86.41     11.98 o
   9  -2   8      128.90      135.67     14.41 o
  10  -2   8      107.01      113.97     15.30 o
 -13  -1   8      233.77      255.52     24.50 o
 -12  -1   8      573.39      567.04     30.35 o
 -11  -1   8     1731.26     1669.91     42.70 o
 -10  -1   8      131.78      116.09     10.70 o
  -9  -1   8      447.91      472.71     23.58 o
  -8  -1   8     2400.21     2442.92     40.24 o
  -7  -1   8     5888.01     5875.65     57.63 o
  -6  -1   8     4595.40     4563.87     48.21 o
  -5  -1   8        1.85       10.02      7.05 o
  -4  -1   8     3505.93     3572.44     38.93 o
  -3  -1   8     4992.31     5421.07     46.18 o
  -2  -1   8      170.01      197.80     12.42 o
  -1  -1   8     1054.49     1050.31     21.87 o
   0  -1   8       67.97       56.04      4.74 o
   1  -1   8      988.01     1009.70     24.15 o
   2  -1   8      117.94      110.43      8.64 o
   3  -1   8      183.29      193.23     18.54 o
   4  -1   8       10.90       17.29     15.03 o
   5  -1   8     1060.78     1095.25     31.05 o
   6  -1   8      594.59      599.47     27.72 o
   7  -1   8      523.08      495.18     28.92 o
   8  -1   8      225.21      207.22     17.48 o
   9  -1   8      174.43      202.37     18.14 o
 -14   0   8      108.91       81.24     14.16 o
 -13   0   8      320.83      330.18     28.00 o
 -12   0   8      257.19      263.34     22.89 o
 -11   0   8      915.48      876.82     31.76 o
 -10   0   8      249.74      274.82     20.83 o
  -9   0   8      147.31      106.49      9.64 o
  -8   0   8     1561.62     1586.66     34.18 o
  -7   0   8     1401.71     1387.83     29.60 o
  -6   0   8      607.41      594.13     20.42 o
  -5   0   8      205.99      212.55     14.72 o
  -4   0   8     1106.32     1275.63     24.96 o
  -3   0   8       35.69       38.38      5.93 o
  -2   0   8      140.46      137.74     12.91 o
  -1   0   8      138.13      115.89      8.41 o
   0   0   8      185.31      166.77      9.49 o
   1   0   8      831.00      812.35     22.51 o
   2   0   8     1792.74     1710.37     31.81 o
   3   0   8     2424.97     2265.83     38.19 o
   4   0   8      232.57      230.13     19.36 o
   5   0   8      528.69      555.15     25.22 o
   6   0   8     1075.18     1087.65     35.03 o
   7   0   8      367.42      373.00     27.07 o
   8   0   8      234.86      263.34     17.80 o
   9   0   8      142.09      120.67     14.96 o
 -14   1   8      201.27      220.52     17.21 o
 -13   1   8      230.72      223.45     17.73 o
 -12   1   8      356.63      324.59     24.79 o
 -11   1   8      147.09      145.53     11.92 o
 -10   1   8      624.33      649.26     26.61 o
  -9   1   8       78.06       97.06      9.11 o
  -8   1   8        8.40       14.21     13.22 o
  -7   1   8       25.28       13.49     12.96 o
  -6   1   8       25.23       22.60      7.22 o
  -5   1   8       90.33      107.65      8.84 o
  -4   1   8      210.45      222.35     13.45 o
  -3   1   8      163.47      161.74     12.38 o
  -2   1   8      859.48      807.85     20.62 o
  -1   1   8     1684.02     1640.91     27.79 o
   0   1   8     2556.85     2528.99     24.71 o
   1   1   8     2247.57     2169.53     34.42 o
   2   1   8     1480.82     1467.68     30.65 o
   3   1   8      381.28      386.63     20.52 o
   4   1   8      114.76       94.63     10.00 o
   5   1   8      852.43      820.54     29.94 o
   6   1   8      508.39      487.30     27.61 o
   7   1   8       48.02       81.22     11.04 o
   8   1   8       34.83       20.49     19.67 o
   9   1   8       51.18       59.82     13.61 o
 -14   2   8      158.30      142.22     14.08 o
 -13   2   8      119.17       95.71     12.26 o
 -12   2   8       51.87       54.73     11.43 o
 -11   2   8        1.83       23.16     17.77 o
 -10   2   8        6.43       10.19     16.52 o
  -9   2   8       73.85       77.82      9.52 o
  -8   2   8      227.09      235.94     17.39 o
  -7   2   8      345.46      370.27     18.44 o
  -6   2   8      385.94      376.12     17.86 o
  -5   2   8      974.07     1078.69     24.58 o
  -4   2   8     1033.82      989.18     23.25 o
  -3   2   8      850.32      766.70     20.74 o
  -2   2   8     1175.80     1165.02     24.70 o
  -1   2   8     2542.18     2575.78     35.36 o
   0   2   8     2475.51     2400.56     25.40 o
   1   2   8     2360.45     2296.88     36.76 o
   2   2   8      648.27      680.43     23.97 o
   3   2   8      705.84      761.66     25.61 o
   4   2   8      210.93      226.34     20.05 o
   5   2   8      264.02      242.70     22.15 o
   6   2   8       59.23       54.66     11.35 o
   7   2   8        3.30      -20.18     20.18 o
   8   2   8        1.40       -7.28     22.02 o
 -14   3   8       69.08       60.12     12.66 o
 -13   3   8        4.00        7.77     19.17 o
 -12   3   8      135.09      151.48     14.83 o
 -11   3   8      460.34      447.85     25.63 o
 -10   3   8      425.00      405.66     23.31 o
  -9   3   8      349.22      388.88     22.69 o
  -8   3   8      120.29      140.31     11.27 o
  -7   3   8      927.96      894.80     25.54 o
  -6   3   8     3165.72     3348.48     43.36 o
  -5   3   8     6185.93     6368.35     56.18 o
  -4   3   8     1369.49     1324.12     26.88 o
  -3   3   8      718.12      665.38     20.58 o
  -2   3   8      586.47      565.06     18.74 o
  -1   3   8     1512.06     1553.51     29.79 o
   0   3   8     2332.42     2289.57     25.78 o
   1   3   8      759.12      770.37     24.68 o
   2   3   8       22.86       15.29     14.83 o
   3   3   8      222.91      224.68     18.99 o
   4   3   8      493.19      456.25     25.37 o
   5   3   8      229.21      215.27     14.89 o
   6   3   8      197.29      170.31     13.63 o
   7   3   8      134.57      124.11     13.64 o
   8   3   8       40.19       26.82     23.42 o
 -14   4   8       64.76       50.65     13.13 o
 -13   4   8       69.14       87.80     11.70 o
 -12   4   8      356.39      406.32     25.67 o
 -11   4   8      512.74      499.60     26.63 o
 -10   4   8      222.40      235.83     20.11 o
  -9   4   8      295.08      269.78     20.49 o
  -8   4   8      363.02      397.24     21.06 o
  -7   4   8     2426.18     2340.89     39.32 o
  -6   4   8     5297.33     5468.81     56.25 o
  -5   4   8     6653.05     6880.04     60.98 o
  -4   4   8     2459.26     2643.74     38.45 o
  -3   4   8       41.52       34.38      7.48 o
  -2   4   8      514.44      492.59     20.21 o
  -1   4   8      662.87      715.29     23.79 o
   0   4   8     1144.18     1165.59     49.05 o
   1   4   8       38.79       33.35      8.92 o
   2   4   8       29.32       41.24      9.10 o
   3   4   8       14.23       10.77     16.53 o
   4   4   8       39.34       27.28     10.16 o
   5   4   8      312.32      336.39     23.69 o
   6   4   8      146.96      160.28     12.86 o
   7   4   8      270.50      255.47     19.99 o
 -14   5   8      507.83      544.40     32.11 o
 -13   5   8      281.06      272.11     25.31 o
 -12   5   8      757.70      854.90     33.68 o
 -11   5   8      737.07      706.86     31.05 o
 -10   5   8      183.26      258.76     20.81 o
  -9   5   8      873.89      853.21     29.44 o
  -8   5   8     2725.41     2472.51     43.42 o
  -7   5   8     2924.59     2947.15     45.44 o
  -6   5   8     1878.79     1820.84     35.50 o
  -5   5   8        8.56       26.39      8.21 o
  -4   5   8      109.11      121.89     10.49 o
  -3   5   8        1.07       21.44      7.28 o
  -2   5   8       48.42       61.09      8.27 o
  -1   5   8      147.26      131.88     11.55 o
   0   5   8       31.29       38.00      6.20 o
   1   5   8      422.72      424.26     23.16 o
   2   5   8      978.36     1040.70     31.82 o
   3   5   8      553.10      527.98     26.40 o
   4   5   8      253.04      266.84     24.33 o
   5   5   8      419.19      487.65     28.27 o
   6   5   8      368.00      387.96     27.61 o
   7   5   8      241.18      239.47     19.30 o
 -14   6   8      428.30      483.96     31.95 o
 -13   6   8      268.52      210.29     19.13 o
 -12   6   8      200.46      239.09     23.67 o
 -11   6   8      157.67      208.12     14.99 o
 -10   6   8      156.14      183.65     14.09 o
  -9   6   8      177.29      156.51     11.41 o
  -8   6   8      397.91      412.40     22.59 o
  -7   6   8      128.87      140.34     13.25 o
  -6   6   8      347.90      339.76     21.05 o
  -5   6   8      622.25      596.93     23.89 o
  -4   6   8        0.22      -10.09     14.61 o
  -3   6   8      542.39      550.27     22.77 o
  -2   6   8      984.69     1000.20     28.57 o
  -1   6   8      147.48      136.08     11.82 o
   0   6   8      556.40      564.82     26.14 o
   1   6   8     1401.73     1457.16     36.32 o
   2   6   8      578.54      562.21     26.69 o
   3   6   8      164.91      207.40     14.90 o
   4   6   8      403.43      349.99     27.47 o
   5   6   8      286.21      275.02     19.10 o
   6   6   8       85.80      116.12     12.98 o
 -13   7   8       71.03       98.84     12.48 o
 -12   7   8       35.80       27.41     20.52 o
 -11   7   8       86.28       93.05     11.51 o
 -10   7   8        6.27      -17.81     17.81 o
  -9   7   8       14.35       12.36     16.51 o
  -8   7   8       21.50      -15.73     18.67 o
  -7   7   8      402.53      424.54     23.53 o
  -6   7   8      470.11      500.37     23.09 o
  -5   7   8      279.48      292.95     20.72 o
  -4   7   8       66.27       78.17      9.08 o
  -3   7   8      993.80      977.76     30.02 o
  -2   7   8      919.66      892.90     29.25 o
  -1   7   8     1417.90     1445.73     36.19 o
   0   7   8     1779.74     1828.66     28.57 o
   1   7   8      788.54      800.39     30.14 o
   2   7   8      520.49      509.64     28.38 o
   3   7   8      237.12      261.28     23.66 o
   4   7   8       46.57       42.16     12.10 o
   5   7   8       31.44       33.01     12.41 o
 -13   8   8        0.02       22.89     11.96 o
 -12   8   8      140.96      127.74     13.30 o
 -11   8   8       58.31       55.04     12.08 o
 -10   8   8       53.00       83.43     10.77 o
  -9   8   8      577.47      533.44     28.55 o
  -8   8   8      863.15      869.92     32.81 o
  -7   8   8     1162.55     1157.69     34.80 o
  -6   8   8      509.34      482.27     23.70 o
  -5   8   8     2196.41     2120.64     42.12 o
  -4   8   8      282.45      277.53     21.38 o
  -3   8   8        6.67       10.46     15.04 o
  -2   8   8      277.59      283.78     20.65 o
  -1   8   8      905.45      975.21     31.00 o
   0   8   8      891.79      895.47     22.91 o
   1   8   8       37.69       45.13     10.66 o
   2   8   8       17.75       22.78     18.05 o
   3   8   8       11.75        2.24     22.48 o
   4   8   8      138.13      136.54     14.29 o
 -13   9   8      114.95      105.55     13.91 o
 -12   9   8       28.74       26.72     20.20 o
 -11   9   8       66.90       59.74     12.22 o
 -10   9   8      312.76      282.90     25.97 o
  -9   9   8     1449.35     1438.88     41.26 o
  -8   9   8     1185.83     1255.26     36.45 o
  -7   9   8     1085.32     1002.08     33.73 o
  -6   9   8     1061.71     1027.13     32.51 o
  -5   9   8     1160.64     1125.83     34.86 o
  -4   9   8      587.07      651.36     27.07 o
  -3   9   8       19.63       10.15     16.73 o
  -2   9   8      199.38      193.20     15.75 o
  -1   9   8       19.38       29.68     10.08 o
   0   9   8        0.51       15.62      9.71 o
   1   9   8        0.19        5.27     18.52 o
   2   9   8      272.20      275.16     24.99 o
   3   9   8      338.11      330.50     30.03 o
 -12  10   8      294.27      352.87     30.40 o
 -11  10   8      424.19      478.25     30.25 o
 -10  10   8      724.75      738.87     33.21 o
  -9  10   8      183.94      189.53     15.46 o
  -8  10   8      222.82      233.37     16.30 o
  -7  10   8      417.29      384.41     26.76 o
  -6  10   8      615.41      607.65     28.86 o
  -5  10   8       55.15       61.01     11.15 o
  -4  10   8       19.26        3.10     18.28 o
  -3  10   8       71.64       69.60     11.17 o
  -2  10   8       87.17       75.32     11.67 o
  -1  10   8        5.70      -20.23     20.23 o
   0  10   8       16.51       14.13      9.83 o
   1  10   8       70.15       98.90     12.49 o
   2  10   8      233.36      207.74     19.13 o
 -11  11   8      309.92      318.95     30.09 o
 -10  11   8      195.16      245.00     17.47 o
  -9  11   8      113.70       89.42     12.70 o
  -8  11   8       54.73       38.43     11.57 o
  -7  11   8       14.42       37.39     11.12 o
  -6  11   8        8.26       -0.13     18.90 o
  -5  11   8       58.21       57.84     11.36 o
  -4  11   8       68.44       71.67     11.41 o
  -3  11   8      153.57      190.12     15.44 o
  -2  11   8      134.34      133.21     12.78 o
  -1  11   8      199.10      212.05     17.69 o
   0  11   8      363.38      355.22     20.07 o
   1  11   8      297.54      308.18     20.70 o
 -10  12   8        8.77       12.77     22.67 o
  -9  12   8       11.97       43.82     11.92 o
  -8  12   8       12.59       18.90     21.29 o
  -7  12   8       61.89        9.77     20.99 o
  -6  12   8      191.24      179.46     16.55 o
  -5  12   8      223.29      264.75     24.42 o
  -4  12   8      226.01      224.73     17.93 o
  -3  12   8      216.47      196.72     18.60 o
  -2  12   8      252.29      251.84     19.37 o
  -1  12   8      336.71      418.49     30.02 o
  -8  13   8      340.14      379.79     31.08 o
  -7  13   8      141.00      148.74     14.40 o
  -6  13   8      351.68      377.05     29.85 o
  -5  13   8      203.45      195.36     15.18 o
  -4  13   8       36.17       36.59     12.33 o
  -3  13   8      332.31      355.87     30.31 o
  -2 -15   9      507.62      475.92     32.19 o
  -1 -15   9      921.19      868.87     38.47 o
   0 -15   9      526.50      554.16     71.98 o
   1 -15   9      247.95      296.00     26.94 o
   2 -15   9      304.60      290.59     28.94 o
   3 -15   9       16.70       40.27     12.32 o
   4 -15   9       20.80      -24.08     24.08 o
   5 -15   9       14.24      -20.05     23.76 o
  -4 -14   9      132.15      140.08     14.29 o
  -3 -14   9      108.61      103.14     12.79 o
  -2 -14   9      143.72      162.61     12.85 o
  -1 -14   9      171.67      175.59     17.32 o
   0 -14   9      160.20      153.34     10.34 o
   1 -14   9       26.38       45.12     11.69 o
   2 -14   9       42.15       47.47     12.10 o
   3 -14   9      176.69      150.10     13.44 o
   4 -14   9       14.18       19.48     14.44 o
   5 -14   9       97.16      110.42     13.44 o
   6 -14   9       51.81       34.69     14.31 o
  -6 -13   9      135.19      137.81     14.15 o
  -5 -13   9      145.44      118.57     13.43 o
  -4 -13   9      167.54      150.66     13.31 o
  -3 -13   9      140.41      127.73     12.41 o
  -2 -13   9        1.76      -19.43     19.43 o
  -1 -13   9      110.66       87.35     12.47 o
   0 -13   9       32.57       24.76     14.37 o
   1 -13   9       40.61       63.82     11.37 o
   2 -13   9       42.27       51.72     11.63 o
   3 -13   9        7.02      -18.68     20.33 o
   4 -13   9      128.69      157.14     13.31 o
   5 -13   9      368.17      373.07     28.54 o
   6 -13   9      564.91      578.24     32.16 o
   7 -13   9      176.46      196.67     17.63 o
  -7 -12   9      171.18      175.19     14.63 o
  -6 -12   9        9.68       12.48     14.11 o
  -5 -12   9       46.98       35.88     11.79 o
  -4 -12   9        0.41      -13.66     17.75 o
  -3 -12   9       18.86       20.23     18.56 o
  -2 -12   9       52.78       52.47     10.84 o
  -1 -12   9      179.29      180.39     14.66 o
   0 -12   9      194.34      180.33     10.65 o
   1 -12   9      581.90      643.61     28.66 o
   2 -12   9      274.99      312.97     23.51 o
   3 -12   9      140.11      133.07     12.35 o
   4 -12   9      712.03      807.33     32.27 o
   5 -12   9      677.71      725.80     32.65 o
   6 -12   9       82.51       94.09     12.87 o
   7 -12   9       86.92      106.26     13.22 o
   8 -12   9       92.13      111.27     14.54 o
  -8 -11   9        0.14      -22.47     22.47 o
  -7 -11   9        0.49       12.40     13.86 o
  -6 -11   9        9.71       27.93     10.74 o
  -5 -11   9       84.41       91.62     11.60 o
  -4 -11   9      175.85      196.90     19.67 o
  -3 -11   9      199.08      194.89     14.32 o
  -2 -11   9      107.24      141.43     13.84 o
  -1 -11   9      416.85      426.10     25.18 o
   0 -11   9      482.57      490.73     18.38 o
   1 -11   9      345.41      363.22     23.37 o
   2 -11   9      332.34      337.35     23.70 o
   3 -11   9      333.40      341.63     25.39 o
   4 -11   9      372.06      399.58     26.31 o
   5 -11   9      331.81      385.92     25.65 o
   6 -11   9      259.42      289.46     25.25 o
   7 -11   9      223.73      215.93     18.56 o
   8 -11   9      122.89      101.98     14.70 o
  -9 -10   9      122.18      122.60     14.13 o
  -8 -10   9      148.31      160.59     13.51 o
  -7 -10   9      247.84      231.40     16.90 o
  -6 -10   9      843.78      863.02     33.69 o
  -5 -10   9      781.25      779.56     31.78 o
  -4 -10   9      255.56      270.09     22.34 o
  -3 -10   9      500.96      556.43     26.04 o
  -2 -10   9     2066.74     2089.34     42.55 o
  -1 -10   9     2431.03     2411.80     45.09 o
   0 -10   9     1188.75     1231.82     23.88 o
   1 -10   9       29.96       28.52      9.40 o
   2 -10   9      269.91      260.47     21.07 o
   3 -10   9      528.73      531.00     26.24 o
   4 -10   9       16.93       15.69     17.57 o
   5 -10   9      348.31      329.43     24.96 o
   6 -10   9       79.96       98.86     11.96 o
   7 -10   9       15.35       -1.91     22.09 o
   8 -10   9        2.49       19.28     20.19 o
   9 -10   9        1.51       -3.03     21.94 o
 -10  -9   9      147.83      145.74     13.84 o
  -9  -9   9      272.29      309.96     25.00 o
  -8  -9   9      162.11      187.33     15.52 o
  -7  -9   9      799.90      884.79     33.03 o
  -6  -9   9     1739.71     1773.91     42.68 o
  -5  -9   9      366.42      409.66     24.04 o
  -4  -9   9       58.93       82.76      9.61 o
  -3  -9   9      216.54      229.59     20.50 o
  -2  -9   9     5075.99     5055.77     60.89 o
  -1  -9   9     5446.21     5327.26     61.74 o
   0  -9   9        7.98       10.84     11.68 o
   1  -9   9      901.66      938.39     29.36 o
   2  -9   9      126.69      139.79     12.73 o
   3  -9   9       20.96       -7.24     17.25 o
   4  -9   9       34.20       42.45      9.74 o
   5  -9   9       35.61       35.30     10.51 o
   6  -9   9      176.62      172.31     14.97 o
   7  -9   9      499.41      514.05     29.87 o
   8  -9   9      312.41      283.43     28.28 o
   9  -9   9       72.23       79.43     14.22 o
 -10  -8   9       93.91      103.40     11.94 o
  -9  -8   9      411.29      336.32     26.89 o
  -8  -8   9      915.00      927.20     34.06 o
  -7  -8   9      504.98      527.01     26.53 o
  -6  -8   9     1119.30     1142.38     33.92 o
  -5  -8   9      481.72      513.26     23.57 o
  -4  -8   9        3.54       -8.00     14.82 o
  -3  -8   9      247.23      205.17     19.50 o
  -2  -8   9      672.96      632.06     23.76 o
  -1  -8   9     1915.68     2081.47     38.83 o
   0  -8   9     2383.23     2490.32     29.49 o
   1  -8   9      257.47      250.14     19.02 o
   2  -8   9     1578.13     1573.87     34.98 o
   3  -8   9      773.31      797.48     28.14 o
   4  -8   9       16.42        7.39     17.15 o
   5  -8   9      176.35      229.36     20.58 o
   6  -8   9      431.37      416.07     25.94 o
   7  -8   9      341.38      309.29     25.29 o
   8  -8   9      327.95      341.64     26.79 o
   9  -8   9      166.04      138.33     14.73 o
 -11  -7   9      252.33      229.78     18.02 o
 -10  -7   9      369.80      319.60     27.46 o
  -9  -7   9      349.15      388.81     24.51 o
  -8  -7   9      586.78      595.85     28.64 o
  -7  -7   9      981.40      902.69     31.78 o
  -6  -7   9      187.35      156.95     13.39 o
  -5  -7   9      309.79      299.42     20.43 o
  -4  -7   9      106.22      107.61      9.35 o
  -3  -7   9      293.42      266.50     18.14 o
  -2  -7   9       20.66       22.07      8.19 o
  -1  -7   9        9.70        8.43     13.90 o
   0  -7   9      375.56      379.80     20.76 o
   1  -7   9     2315.38     2452.53     39.67 o
   2  -7   9     1591.00     1591.65     34.35 o
   3  -7   9      762.91      739.20     25.75 o
   4  -7   9      512.27      458.50     24.74 o
   5  -7   9      877.59      896.78     31.19 o
   6  -7   9      693.45      699.96     28.95 o
   7  -7   9      588.08      551.20     30.07 o
   8  -7   9      216.92      270.04     25.42 o
   9  -7   9       79.56       70.46     13.80 o
 -12  -6   9       59.26       77.46     11.79 o
 -11  -6   9      152.57      138.48     12.34 o
 -10  -6   9      156.88      170.12     15.92 o
  -9  -6   9       35.58       38.47     10.55 o
  -8  -6   9        8.39       14.19     15.23 o
  -7  -6   9        6.52       -5.65     16.41 o
  -6  -6   9       22.64       38.57      8.13 o
  -5  -6   9      222.00      223.57     17.83 o
  -4  -6   9      640.27      677.37     22.87 o
  -3  -6   9      481.51      470.54     20.68 o
  -2  -6   9     1292.19     1216.47     28.12 o
  -1  -6   9     1432.30     1420.22     29.13 o
   0  -6   9      593.18      562.70     14.85 o
   1  -6   9     1289.20     1302.88     29.29 o
   2  -6   9      589.80      575.16     22.18 o
   3  -6   9      436.27      415.80     22.15 o
   4  -6   9      667.83      662.32     25.86 o
   5  -6   9      393.68      419.80     23.25 o
   6  -6   9      288.93      300.53     22.25 o
   7  -6   9      172.42      171.90     16.48 o
   8  -6   9       16.57       22.41     11.40 o
   9  -6   9        0.17       -9.43     21.04 o
  10  -6   9       14.28       28.80     22.85 o
 -12  -5   9       22.96       42.93     10.72 o
 -11  -5   9        1.90        6.68     17.86 o
 -10  -5   9       36.16       55.23     10.14 o
  -9  -5   9      158.58      170.93     13.92 o
  -8  -5   9        3.82       17.30     14.48 o
  -7  -5   9      150.82      146.13     11.31 o
  -6  -5   9      298.19      337.74     20.02 o
  -5  -5   9     1144.25     1184.33     28.76 o
  -4  -5   9      587.05      596.27     21.47 o
  -3  -5   9     1266.85     1274.20     27.59 o
  -2  -5   9     2829.97     2854.17     38.88 o
  -1  -5   9     2141.71     2050.06     33.35 o
   0  -5   9     1116.08     1111.30     18.25 o
   1  -5   9      614.55      642.66     21.84 o
   2  -5   9      277.83      250.59     17.84 o
   3  -5   9      566.12      549.26     23.72 o
   4  -5   9      291.96      281.16     21.01 o
   5  -5   9       91.11      106.42     10.42 o
   6  -5   9        3.35      -10.79     18.02 o
   7  -5   9       24.59        7.30     20.36 o
   8  -5   9       44.17       65.09     11.93 o
   9  -5   9       16.88       38.65     12.56 o
 -12  -4   9       44.00       24.68     11.78 o
 -11  -4   9      117.05      122.83     11.77 o
 -10  -4   9     1177.81     1138.67     35.86 o
  -9  -4   9      773.99      717.87     28.58 o
  -8  -4   9       71.10       82.28      9.54 o
  -7  -4   9      839.48      884.94     28.05 o
  -6  -4   9     3319.16     3485.62     46.65 o
  -5  -4   9     3480.86     3536.33     44.67 o
  -4  -4   9     1700.98     1677.25     31.37 o
  -3  -4   9     5177.96     5350.53     50.87 o
  -2  -4   9     3927.56     4333.68     45.49 o
  -1  -4   9     1280.01     1389.86     27.33 o
   0  -4   9      259.78      219.27     13.19 o
   1  -4   9      496.95      527.20     19.67 o
   2  -4   9        0.22      -12.63     12.63 o
   3  -4   9       51.08       52.11      8.80 o
   4  -4   9      109.02       97.63     10.11 o
   5  -4   9      117.78      118.33     10.93 o
   6  -4   9      134.05      118.83     11.49 o
   7  -4   9       82.56       80.96     12.10 o
   8  -4   9      412.65      424.66     28.74 o
   9  -4   9      234.47      266.31     18.93 o
 -13  -3   9      342.99      366.31     29.33 o
 -12  -3   9      529.51      565.95     31.88 o
 -11  -3   9      259.85      287.90     23.38 o
 -10  -3   9      689.84      665.92     28.59 o
  -9  -3   9     3209.63     3087.31     50.92 o
  -8  -3   9     1166.53     1270.75     32.89 o
  -7  -3   9     2055.42     2238.69     39.24 o
  -6  -3   9     1146.33     1111.77     27.75 o
  -5  -3   9     1423.27     1342.33     28.41 o
  -4  -3   9      269.30      249.41     15.74 o
  -3  -3   9      820.71      912.91     22.54 o
  -2  -3   9     1391.70     1458.65     27.35 o
  -1  -3   9       85.29       71.21      7.21 o
   0  -3   9       94.86       89.12      5.39 o
   1  -3   9        5.65       -1.39     12.32 o
   2  -3   9      528.54      514.37     21.00 o
   3  -3   9     1353.75     1312.66     31.79 o
   4  -3   9      837.43      799.35     28.63 o
   5  -3   9        5.65        5.67     15.75 o
   6  -3   9      128.99      163.44     14.35 o
   7  -3   9     1157.97     1131.04     37.70 o
   8  -3   9      507.66      516.35     30.52 o
   9  -3   9      311.57      326.79     28.23 o
 -13  -2   9      471.15      539.51     30.83 o
 -12  -2   9      424.45      444.63     28.28 o
 -11  -2   9     1092.17     1120.73     35.98 o
 -10  -2   9      238.33      205.56     14.58 o
  -9  -2   9     1870.92     1864.32     39.27 o
  -8  -2   9     1483.22     1524.23     35.15 o
  -7  -2   9      554.04      619.93     22.82 o
  -6  -2   9       91.90       83.43      8.11 o
  -5  -2   9      277.92      285.89     16.22 o
  -4  -2   9       34.05       48.64      6.20 o
  -3  -2   9      223.99      204.32     14.17 o
  -2  -2   9      138.48      151.34     13.10 o
  -1  -2   9        3.39      -11.29     11.29 o
   0  -2   9     2122.35     2061.47     40.82 o
   1  -2   9      794.34      799.11     22.81 o
   2  -2   9     2907.80     2849.31     40.97 o
   3  -2   9     2986.09     2807.21     43.60 o
   4  -2   9        2.03       11.08     16.65 o
   5  -2   9      391.72      420.95     23.89 o
   6  -2   9     1298.41     1169.41     35.99 o
   7  -2   9      662.25      656.02     31.16 o
   8  -2   9      227.06      228.12     18.20 o
   9  -2   9      110.17      106.18     14.70 o
 -13  -1   9      246.92      266.51     18.52 o
 -12  -1   9      137.56      124.02     12.36 o
 -11  -1   9      296.89      329.92     23.36 o
 -10  -1   9      256.93      257.86     21.99 o
  -9  -1   9      118.15      108.78     10.02 o
  -8  -1   9       99.52       94.50      9.50 o
  -7  -1   9      178.18      163.89     12.04 o
  -6  -1   9      161.24      170.83     15.32 o
  -5  -1   9      733.65      735.35     21.61 o
  -4  -1   9     1119.97     1136.99     24.91 o
  -3  -1   9       39.70       23.60      6.88 o
  -2  -1   9      622.92      646.99     20.51 o
  -1  -1   9     4016.68     4041.97     42.85 o
   0  -1   9     2113.30     2103.82     23.12 o
   1  -1   9     1543.23     1471.55     29.11 o
   2  -1   9     1738.45     1709.82     33.32 o
   3  -1   9      850.22      867.49     27.30 o
   4  -1   9      688.83      683.58     27.30 o
   5  -1   9      741.42      659.42     28.14 o
   6  -1   9      364.27      363.05     25.89 o
   7  -1   9       84.03       77.18     12.70 o
   8  -1   9       26.67        0.06     22.97 o
   9  -1   9       52.47       78.95     13.44 o
 -14   0   9       63.79       88.45     12.50 o
 -13   0   9       48.95       52.45     11.21 o
 -12   0   9       28.95       12.90     18.54 o
 -11   0   9        0.39        5.84      9.57 o
 -10   0   9       36.07       20.94     17.24 o
  -9   0   9       41.73       -0.63     15.26 o
  -8   0   9        0.33        7.73     14.19 o
  -7   0   9      408.63      380.56     19.13 o
  -6   0   9     1465.07     1444.53     29.31 o
  -5   0   9     2280.31     2399.10     34.87 o
  -4   0   9     1670.66     1736.52     29.74 o
  -3   0   9     2182.33     2238.44     32.94 o
  -2   0   9     2536.82     2559.25     34.94 o
  -1   0   9     1236.30     1125.20     24.50 o
   0   0   9     1383.51     1398.28     30.50 o
   1   0   9     1224.43     1194.53     28.04 o
   2   0   9      219.47      202.52     17.38 o
   3   0   9      416.23      386.03     21.57 o
   4   0   9      144.80      135.44     13.14 o
   5   0   9      324.43      343.52     22.33 o
   6   0   9       12.36        1.95     18.67 o
   7   0   9       31.75       46.06     11.26 o
   8   0   9       39.09       19.58     24.38 o
 -14   1   9        9.71        4.73     12.07 o
 -13   1   9       10.40      -10.34     18.62 o
 -12   1   9      146.92      117.12     12.10 o
 -11   1   9      136.75      162.41     14.35 o
 -10   1   9      376.65      389.40     23.06 o
  -9   1   9      428.21      411.08     23.10 o
  -8   1   9       94.58      114.12     10.29 o
  -7   1   9      389.58      385.01     19.51 o
  -6   1   9      524.65      481.30     20.00 o
  -5   1   9     1753.61     1692.21     30.44 o
  -4   1   9     1370.78     1331.49     26.81 o
  -3   1   9      933.79      873.48     22.84 o
  -2   1   9      958.96      919.49     23.37 o
  -1   1   9      970.20      974.60     24.46 o
   0   1   9      175.01      166.99      8.79 o
   1   1   9      135.03      176.14     16.53 o
   2   1   9        0.08      -15.23     15.23 o
   3   1   9      387.38      355.53     21.65 o
   4   1   9       28.54        7.53     16.68 o
   5   1   9       73.73       71.58     10.83 o
   6   1   9       73.60       97.80     11.72 o
   7   1   9       39.95       26.02     11.86 o
   8   1   9      170.51      184.63     14.71 o
 -14   2   9       47.22       27.98     22.24 o
 -13   2   9      126.28      100.76     12.96 o
 -12   2   9      415.92      404.31     26.58 o
 -11   2   9     2447.49     2391.32     48.25 o
 -10   2   9     2342.32     2265.06     44.53 o
  -9   2   9     1435.67     1352.96     34.10 o
  -8   2   9     1017.74     1082.59     29.52 o
  -7   2   9     1615.77     1707.50     34.26 o
  -6   2   9      673.15      600.72     21.04 o
  -5   2   9     2434.49     2377.96     36.50 o
  -4   2   9     1294.12     1380.19     28.25 o
  -3   2   9      199.96      145.57     13.97 o
  -2   2   9      114.39      131.30      9.73 o
  -1   2   9        9.69       -8.73     12.38 o
   0   2   9      379.88      390.75     13.52 o
   1   2   9      149.74      145.10     11.78 o
   2   2   9       49.04       56.15      9.08 o
   3   2   9       43.70       21.03     17.42 o
   4   2   9      105.26      104.28     11.19 o
   5   2   9      680.52      668.22     30.37 o
   6   2   9      253.43      298.39     24.74 o
   7   2   9      445.85      502.00     29.33 o
   8   2   9      240.86      243.54     19.30 o
 -14   3   9       57.78       68.56     12.61 o
 -13   3   9      296.13      283.57     25.94 o
 -12   3   9      573.95      637.95     27.94 o
 -11   3   9      529.86      471.46     26.67 o
 -10   3   9     1042.74      997.39     32.57 o
  -9   3   9     1052.67     1046.44     30.92 o
  -8   3   9        1.71       18.21     13.66 o
  -7   3   9      187.59      174.41     12.03 o
  -6   3   9     1379.80     1424.04     31.09 o
  -5   3   9      597.45      610.55     22.12 o
  -4   3   9        3.60       -7.70     13.12 o
  -3   3   9      126.46      119.48     10.07 o
  -2   3   9      594.77      667.69     21.72 o
  -1   3   9      402.79      419.98     18.73 o
   0   3   9      432.50      401.02     20.82 o
   1   3   9      893.46      872.16     27.09 o
   2   3   9      272.40      278.26     20.10 o
   3   3   9      550.55      531.77     25.61 o
   4   3   9      472.68      459.23     26.78 o
   5   3   9      467.30      523.18     27.89 o
   6   3   9      487.28      434.92     30.22 o
   7   3   9      409.96      423.28     30.62 o
 -14   4   9      324.09      317.08     20.10 o
 -13   4   9      126.54      112.84     13.28 o
 -12   4   9      168.96      156.47     12.95 o
 -11   4   9      364.47      386.71     24.92 o
 -10   4   9      204.72      213.26     14.88 o
  -9   4   9       17.02       19.09     13.66 o
  -8   4   9       37.83       14.28     16.57 o
  -7   4   9      117.60      113.46     10.32 o
  -6   4   9      205.10      213.33     18.70 o
  -5   4   9     1072.69     1068.30     28.31 o
  -4   4   9      320.57      316.66     18.98 o
  -3   4   9      574.99      606.57     22.19 o
  -2   4   9     1117.90     1169.72     29.03 o
  -1   4   9     1006.20     1054.69     28.20 o
   0   4   9     1145.80     1104.14     42.03 o
   1   4   9     1487.76     1505.73     35.97 o
   2   4   9      970.80      966.95     31.30 o
   3   4   9      659.17      669.41     28.31 o
   4   4   9      530.62      558.12     28.81 o
   5   4   9      319.54      304.35     27.23 o
   6   4   9      295.19      317.75     28.29 o
   7   4   9      145.15      151.38     15.49 o
 -14   5   9       13.48       28.65     21.08 o
 -13   5   9       44.66       38.61     12.07 o
 -12   5   9       30.46       16.08     20.55 o
 -11   5   9        0.78       15.30     17.88 o
 -10   5   9        0.11      -12.37     16.22 o
  -9   5   9        2.44       -6.45     15.54 o
  -8   5   9      478.11      459.14     24.83 o
  -7   5   9     1763.80     1737.48     37.28 o
  -6   5   9     2093.31     1988.67     38.80 o
  -5   5   9      348.42      393.21     21.22 o
  -4   5   9      854.12      886.62     26.57 o
  -3   5   9     1608.85     1648.30     34.14 o
  -2   5   9      945.65      913.13     28.19 o
  -1   5   9      870.99      933.99     28.66 o
   0   5   9      665.39      694.74     18.86 o
   1   5   9      630.89      617.40     26.20 o
   2   5   9      196.68      205.93     14.64 o
   3   5   9       82.29       38.79     11.53 o
   4   5   9      100.13      121.32     11.82 o
   5   5   9       74.67       85.19     12.46 o
   6   5   9        9.20        9.65     22.83 o
 -14   6   9       22.90      -23.10     25.07 o
 -13   6   9       23.51        9.26     15.69 o
 -12   6   9       24.67       16.97     17.34 o
 -11   6   9       92.82       93.88     11.83 o
 -10   6   9       82.25      104.16     10.75 o
  -9   6   9       20.00       21.77      9.44 o
  -8   6   9     1086.84     1133.61     33.69 o
  -7   6   9     1064.71     1061.19     31.90 o
  -6   6   9      444.96      435.72     22.66 o
  -5   6   9      202.58      207.21     19.13 o
  -4   6   9       21.41       14.09     10.49 o
  -3   6   9      691.80      645.16     25.73 o
  -2   6   9      447.21      445.38     22.74 o
  -1   6   9     1560.03     1588.42     37.00 o
   0   6   9      229.67      243.33     16.60 o
   1   6   9        0.31        4.56     16.21 o
   2   6   9       54.57       45.07     11.10 o
   3   6   9        5.09        7.73     18.35 o
   4   6   9       16.98       19.49     14.18 o
   5   6   9        0.23       -8.07     21.87 o
 -13   7   9       84.48       89.88     12.93 o
 -12   7   9      329.67      320.40     25.26 o
 -11   7   9      260.92      297.82     25.35 o
 -10   7   9      336.78      308.54     24.56 o
  -9   7   9      764.26      755.72     30.60 o
  -8   7   9      379.54      411.04     24.83 o
  -7   7   9        1.08        3.97     14.81 o
  -6   7   9        7.84       -2.88     15.73 o
  -5   7   9     3002.91     3072.20     49.19 o
  -4   7   9      195.71      186.52     13.56 o
  -3   7   9       91.91      100.04      9.88 o
  -2   7   9       37.58       24.69     17.03 o
  -1   7   9      265.75      285.72     21.58 o
   0   7   9      121.04       95.62      8.04 o
   1   7   9        0.18       11.28     17.14 o
   2   7   9        3.01        0.86     18.67 o
   3   7   9       48.69       60.61     11.79 o
   4   7   9      284.66      263.74     19.65 o
   5   7   9      203.37      253.28     19.16 o
 -13   8   9      118.82      115.78     13.56 o
 -12   8   9      462.49      398.38     28.40 o
 -11   8   9      586.22      549.34     29.66 o
 -10   8   9      313.51      405.47     25.55 o
  -9   8   9      748.16      757.77     31.29 o
  -8   8   9      315.35      333.88     23.16 o
  -7   8   9      360.02      337.42     22.64 o
  -6   8   9      219.59      203.30     15.45 o
  -5   8   9      603.97      507.17     27.49 o
  -4   8   9      184.23      169.36     14.50 o
  -3   8   9      457.88      410.93     24.32 o
  -2   8   9      674.68      652.89     29.02 o
  -1   8   9      328.05      273.67     23.99 o
   0   8   9        4.68       -4.86     18.58 o
   1   8   9      150.72      133.24     13.06 o
   2   8   9      378.94      337.43     27.43 o
   3   8   9      390.04      396.65     29.99 o
   4   8   9      418.62      467.77     31.92 o
 -12   9   9       89.06       86.03     12.32 o
 -11   9   9      125.56      110.05     12.73 o
 -10   9   9       32.52       44.37     11.16 o
  -9   9   9      120.00      118.11     12.13 o
  -8   9   9       27.39       37.16     11.01 o
  -7   9   9       59.10       50.59     11.26 o
  -6   9   9       21.46       23.56     10.56 o
  -5   9   9        4.50       24.76     17.57 o
  -4   9   9      368.18      383.98     24.69 o
  -3   9   9      612.90      625.71     29.54 o
  -2   9   9      408.60      380.35     26.04 o
  -1   9   9      337.36      349.14     25.22 o
   0   9   9      299.48      292.80     30.12 o
   1   9   9      240.72      292.79     25.21 o
   2   9   9      291.05      293.13     26.99 o
   3   9   9      226.58      264.63     20.04 o
 -12  10   9       15.12       31.34     12.03 o
 -11  10   9        0.81       12.07     14.75 o
 -10  10   9        5.39       -0.55     21.45 o
  -9  10   9       38.86        6.49     20.95 o
  -8  10   9       95.19       91.08     12.50 o
  -7  10   9      159.15      188.64     15.21 o
  -6  10   9      340.72      351.01     25.69 o
  -5  10   9      454.51      461.28     26.03 o
  -4  10   9      612.48      578.67     30.98 o
  -3  10   9      638.06      627.26     31.46 o
  -2  10   9      893.87      843.87     35.79 o
  -1  10   9      719.96      747.43     34.05 o
   0  10   9      443.86      499.45     21.44 o
   1  10   9      504.53      527.18     31.97 o
 -11  11   9      140.13      174.75     15.43 o
 -10  11   9      288.19      316.32     28.11 o
  -9  11   9      362.02      344.09     29.28 o
  -8  11   9      219.90      194.36     16.81 o
  -7  11   9      442.65      405.57     27.80 o
  -6  11   9      290.49      301.77     26.67 o
  -5  11   9      142.31      157.30     13.65 o
  -4  11   9      340.67      323.91     26.08 o
  -3  11   9      479.35      431.33     30.44 o
  -2  11   9      197.42      247.93     23.54 o
  -1  11   9      243.66      263.26     25.91 o
   0  11   9      144.03      120.22     10.51 o
  -9  12   9      655.30      635.52     36.59 o
  -8  12   9      398.62      406.54     30.23 o
  -7  12   9      214.18      218.57     18.57 o
  -6  12   9      285.35      282.56     20.18 o
  -5  12   9       35.23       10.32     15.02 o
  -4  12   9       10.37      -14.89     21.99 o
  -3  12   9      160.21      147.84     15.02 o
  -2  12   9       55.27       72.19     13.72 o
  -2 -15  10        0.22       24.40     19.81 o
  -1 -15  10       21.95       -4.25     23.04 o
   0 -15  10        7.31      -15.64     15.64 o
   1 -15  10      104.07      125.20     13.70 o
   2 -15  10      184.37      198.78     19.21 o
   3 -15  10      197.34      220.80     18.66 o
   4 -15  10      131.68      157.80     14.14 o
  -4 -14  10        8.48       18.99     21.18 o
  -3 -14  10       16.72       24.00     19.24 o
  -2 -14  10      119.50      111.68     12.62 o
  -1 -14  10      167.10      152.16     13.43 o
   0 -14  10      191.34      196.49     12.22 o
   1 -14  10      302.75      348.90     25.75 o
   2 -14  10      565.47      615.92     31.98 o
   3 -14  10      383.56      396.41     28.83 o
   4 -14  10      261.36      240.72     19.74 o
   5 -14  10      239.96      279.89     20.29 o
   6 -14  10      239.97      268.98     20.42 o
  -6 -13  10       81.89       94.88     12.93 o
  -5 -13  10      103.98      125.38     12.93 o
  -4 -13  10      250.09      228.82     18.49 o
  -3 -13  10      207.08      205.11     17.12 o
  -2 -13  10      271.31      275.83     24.32 o
  -1 -13  10      640.20      606.56     29.93 o
   0 -13  10      674.43      695.39     36.92 o
   1 -13  10      653.81      708.06     32.13 o
   2 -13  10      625.41      649.27     31.62 o
   3 -13  10      592.72      607.78     32.67 o
   4 -13  10      366.02      398.02     27.96 o
   5 -13  10       48.83       38.79     13.48 o
   6 -13  10        0.50       21.58     12.42 o
   7 -13  10        0.23       14.22     22.78 o
  -7 -12  10      464.16      525.00     33.48 o
  -6 -12  10      176.09      192.57     16.96 o
  -5 -12  10      387.74      336.44     25.87 o
  -4 -12  10      503.99      463.53     28.74 o
  -3 -12  10      330.29      292.38     24.23 o
  -2 -12  10      147.16      173.05     14.21 o
  -1 -12  10      243.30      245.75     23.26 o
   0 -12  10      600.07      607.88     53.06 o
   1 -12  10       39.43       17.28     17.60 o
   2 -12  10      206.60      219.72     15.89 o
   3 -12  10      270.53      275.95     25.67 o
   4 -12  10       22.26       18.56     13.73 o
   5 -12  10      183.03      182.16     17.27 o
   6 -12  10       55.77       55.01     12.86 o
   7 -12  10       22.02       29.71     13.14 o
  -8 -11  10      534.71      567.28     32.41 o
  -7 -11  10      919.07      921.61     36.98 o
  -6 -11  10      400.92      443.30     27.31 o
  -5 -11  10      177.73      164.76     15.08 o
  -4 -11  10      453.47      483.40     27.09 o
  -3 -11  10       30.92       42.93     10.23 o
  -2 -11  10      417.67      381.16     23.87 o
  -1 -11  10        3.66      -13.76     16.91 o
   0 -11  10      156.90      151.59      9.71 o
   1 -11  10      133.54      132.04     11.16 o
   2 -11  10       18.71       23.31     10.12 o
   3 -11  10      292.39      244.46     22.39 o
   4 -11  10      323.43      322.94     24.45 o
   5 -11  10       52.01       85.60     11.96 o
   6 -11  10        4.73       18.26     18.38 o
   7 -11  10       17.05       38.06     12.06 o
   8 -11  10      125.29      145.04     14.59 o
  -9 -10  10      469.53      412.04     28.56 o
  -8 -10  10      602.91      578.78     32.45 o
  -7 -10  10      282.64      347.61     25.79 o
  -6 -10  10      681.84      643.98     30.84 o
  -5 -10  10      395.77      437.74     25.91 o
  -4 -10  10      102.19      137.29     13.36 o
  -3 -10  10        3.19       12.34      9.24 o
  -2 -10  10       98.11       83.12     11.25 o
  -1 -10  10      421.75      359.77     24.37 o
   0 -10  10        6.30        7.87     11.69 o
   1 -10  10      252.14      241.41     21.39 o
   2 -10  10      914.60      903.40     31.33 o
   3 -10  10      101.00      125.38     10.96 o
   4 -10  10      233.94      237.40     22.10 o
   5 -10  10      306.45      294.53     24.94 o
   6 -10  10      303.14      316.12     26.65 o
   7 -10  10      365.49      365.61     28.64 o
   8 -10  10      363.03      399.09     30.23 o
 -10  -9  10      181.33      169.45     14.51 o
  -9  -9  10      227.87      227.78     17.79 o
  -8  -9  10      139.13      113.87     12.69 o
  -7  -9  10       55.53       40.62     11.21 o
  -6  -9  10        1.38       24.77      9.66 o
  -5  -9  10        0.45        0.72     16.04 o
  -4  -9  10       38.71       38.57      9.76 o
  -3  -9  10      222.66      230.30     20.09 o
  -2  -9  10       34.70       53.01      9.98 o
  -1  -9  10       27.73       52.62     10.55 o
   0  -9  10     2895.89     2919.21     33.95 o
   1  -9  10     1056.95     1074.50     32.86 o
   2  -9  10      467.07      468.78     25.12 o
   3  -9  10      588.07      604.80     27.99 o
   4  -9  10      589.42      556.22     27.14 o
   5  -9  10      712.87      694.78     30.94 o
   6  -9  10      301.47      304.94     26.59 o
   7  -9  10      169.30      165.98     15.90 o
   8  -9  10      126.65      109.85     14.23 o
   9  -9  10       34.32       17.16     24.47 o
 -10  -8  10       23.43       26.20     11.57 o
  -9  -8  10       17.55       13.49     10.89 o
  -8  -8  10        1.72       24.51      9.56 o
  -7  -8  10      107.71       94.92     11.54 o
  -6  -8  10      124.38      129.66     11.10 o
  -5  -8  10      367.64      342.65     22.51 o
  -4  -8  10      823.34      858.45     28.45 o
  -3  -8  10      242.35      228.26     19.96 o
  -2  -8  10      248.66      268.41     20.39 o
  -1  -8  10     1042.36     1150.64     31.51 o
   0  -8  10     4100.77     4204.71     38.32 o
   1  -8  10     2752.98     2832.95     45.62 o
   2  -8  10      338.80      342.99     21.82 o
   3  -8  10      290.31      294.49     22.06 o
   4  -8  10      845.44      867.54     31.13 o
   5  -8  10      603.32      610.56     28.30 o
   6  -8  10      331.15      383.27     25.25 o
   7  -8  10      262.38      263.37     18.73 o
   8  -8  10       24.56       27.67     22.55 o
   9  -8  10        0.65       -2.89     19.49 o
 -11  -7  10        0.04        3.72     19.52 o
 -10  -7  10       18.04       -8.55     20.07 o
  -9  -7  10      127.61      125.76     11.81 o
  -8  -7  10      420.71      472.38     26.03 o
  -7  -7  10     1200.71     1228.46     34.95 o
  -6  -7  10     2302.23     2246.87     43.64 o
  -5  -7  10     2082.41     2033.24     39.78 o
  -4  -7  10      444.96      408.28     23.01 o
  -3  -7  10      319.42      359.58     20.00 o
  -2  -7  10     2708.13     2730.52     42.71 o
  -1  -7  10     1660.44     1698.96     34.62 o
   0  -7  10     1231.97     1282.92     26.13 o
   1  -7  10      113.65      127.80     12.32 o
   2  -7  10        1.18       -8.04     15.05 o
   3  -7  10       33.22       44.25      9.44 o
   4  -7  10       27.36       13.25      9.61 o
   5  -7  10      132.35      121.52     11.16 o
   6  -7  10       89.45       99.81     11.57 o
   7  -7  10        0.35       18.38     13.82 o
   8  -7  10        0.09       -4.50     20.04 o
   9  -7  10       65.93       92.10     13.47 o
 -12  -6  10       61.54       82.36     12.33 o
 -11  -6  10      166.25      160.67     13.20 o
 -10  -6  10      141.56      169.38     15.25 o
  -9  -6  10      207.32      226.80     22.25 o
  -8  -6  10      866.23      941.52     31.56 o
  -7  -6  10      872.16      916.22     31.03 o
  -6  -6  10      622.90      609.03     26.07 o
  -5  -6  10       90.73       91.36      9.08 o
  -4  -6  10      247.01      227.73     18.07 o
  -3  -6  10     1554.57     1502.83     31.06 o
  -2  -6  10     1011.70     1018.31     27.37 o
  -1  -6  10      231.65      250.21     17.79 o
   0  -6  10        3.37       15.70      8.86 o
   1  -6  10      208.01      213.48     18.38 o
   2  -6  10        6.81       13.15     15.23 o
   3  -6  10        0.51        5.34     14.33 o
   4  -6  10      265.77      249.83     20.17 o
   5  -6  10      157.85      146.39     11.76 o
   6  -6  10       98.56       78.79     11.71 o
   7  -6  10      335.05      330.90     25.90 o
   8  -6  10      356.25      398.70     27.77 o
   9  -6  10      115.50      136.69     14.68 o
 -12  -5  10       87.01       82.23     12.54 o
 -11  -5  10       74.20       65.57     11.31 o
 -10  -5  10     1197.49     1192.43     37.97 o
  -9  -5  10      651.87      623.84     29.68 o
  -8  -5  10      512.71      531.54     24.94 o
  -7  -5  10        2.66        0.22     15.30 o
  -6  -5  10      138.95      110.06      9.62 o
  -5  -5  10     1342.98     1301.46     31.10 o
  -4  -5  10      395.09      406.02     19.83 o
  -3  -5  10       20.37       35.99      7.32 o
  -2  -5  10       47.60       43.58      7.84 o
  -1  -5  10        1.89        1.33     12.59 o
   0  -5  10       95.73       99.56      5.92 o
   1  -5  10      121.06      104.46      9.24 o
   2  -5  10      191.81      170.97     12.93 o
   3  -5  10      276.80      259.88     19.09 o
   4  -5  10      947.09      973.71     30.08 o
   5  -5  10      161.59      151.71     13.92 o
   6  -5  10      451.71      508.10     27.14 o
   7  -5  10      696.89      687.94     33.70 o
   8  -5  10      194.86      185.70     17.61 o
   9  -5  10       60.68       56.95     13.85 o
 -12  -4  10      393.95      386.38     29.79 o
 -11  -4  10      192.79      181.55     16.64 o
 -10  -4  10      488.71      488.81     27.31 o
  -9  -4  10     1695.93     1710.34     40.45 o
  -8  -4  10       43.13       40.26      9.36 o
  -7  -4  10       63.64       64.21      9.62 o
  -6  -4  10      120.47      142.78     11.78 o
  -5  -4  10      183.36      191.15     16.94 o
  -4  -4  10        3.96      -12.77     12.77 o
  -3  -4  10      566.93      601.46     20.54 o
  -2  -4  10      158.56      130.63     10.80 o
  -1  -4  10        7.31        9.27     12.52 o
   0  -4  10     1772.54     1837.86     90.22 o
   1  -4  10     1100.29     1071.81     27.08 o
   2  -4  10     1239.15     1176.82     30.27 o
   3  -4  10      994.26      958.62     28.95 o
   4  -4  10      616.85      617.39     26.71 o
   5  -4  10      631.21      714.08     28.79 o
   6  -4  10      387.46      377.84     26.27 o
   7  -4  10      189.84      205.75     17.18 o
   8  -4  10      170.74      172.35     14.60 o
   9  -4  10       65.16       96.99     14.07 o
 -13  -3  10      146.32      191.96     16.47 o
 -12  -3  10       74.08       83.60     12.51 o
 -11  -3  10      272.20      292.85     24.07 o
 -10  -3  10      128.73      126.49     11.63 o
  -9  -3  10       39.92       72.57     10.49 o
  -8  -3  10       97.55      106.42     10.54 o
  -7  -3  10      220.18      252.08     19.20 o
  -6  -3  10      199.70      183.80     17.43 o
  -5  -3  10      171.86      170.75     15.25 o
  -4  -3  10     1144.93     1100.36     26.20 o
  -3  -3  10     1073.92     1053.44     25.73 o
  -2  -3  10     1421.95     1516.94     29.28 o
  -1  -3  10     3072.83     3192.75     41.10 o
   0  -3  10     2070.68     1970.22     23.81 o
   1  -3  10     1434.02     1438.64     30.89 o
   2  -3  10     1451.78     1354.41     31.85 o
   3  -3  10     1221.83     1208.54     33.15 o
   4  -3  10     1033.73     1074.19     32.38 o
   5  -3  10      281.43      262.75     23.27 o
   6  -3  10      138.39      122.87     12.08 o
   7  -3  10      165.54      158.37     13.98 o
   8  -3  10       33.79       26.98     13.10 o
   9  -3  10       13.65        9.01     23.21 o
 -13  -2  10        4.00      -17.06     19.65 o
 -12  -2  10       12.69       14.46     18.13 o
 -11  -2  10       60.46       33.38     11.49 o
 -10  -2  10      307.75      274.70     22.51 o
  -9  -2  10      122.96      107.15     11.02 o
  -8  -2  10      822.32      893.88     28.82 o
  -7  -2  10     1481.99     1574.52     33.34 o
  -6  -2  10     2029.30     1970.72     36.24 o
  -5  -2  10      760.66      704.40     22.84 o
  -4  -2  10      212.03      170.28     14.94 o
  -3  -2  10     1341.45     1336.72     27.79 o
  -2  -2  10     3404.83     3439.52     41.71 o
  -1  -2  10     3731.94     3707.09     43.97 o
   0  -2  10     2207.22     2180.63     25.12 o
   1  -2  10      741.82      797.98     24.78 o
   2  -2  10      309.69      282.62     20.28 o
   3  -2  10      146.63      154.66     13.08 o
   4  -2  10     2481.04     2399.41     44.81 o
   5  -2  10     1155.88     1036.67     33.56 o
   6  -2  10       49.00       42.54     11.19 o
   7  -2  10       16.12        3.85     21.20 o
   8  -2  10      119.28      122.54     14.12 o
 -13  -1  10       18.97       18.71     11.25 o
 -12  -1  10       51.61       63.00     11.20 o
 -11  -1  10      305.67      283.82     23.39 o
 -10  -1  10     1736.14     1828.12     41.77 o
  -9  -1  10      303.24      318.77     20.72 o
  -8  -1  10      289.13      276.03     20.02 o
  -7  -1  10     1069.54     1148.58     29.25 o
  -6  -1  10     4440.31     4614.21     51.88 o
  -5  -1  10     2174.32     2150.61     34.74 o
  -4  -1  10      775.73      790.99     22.46 o
  -3  -1  10     6329.94     6961.49     58.39 o
  -2  -1  10     5963.57     5921.53     54.20 o
  -1  -1  10       29.18       10.09     12.95 o
   0  -1  10       48.97       55.69      5.92 o
   1  -1  10       19.52       -5.61     14.18 o
   2  -1  10       23.82       15.89      8.68 o
   3  -1  10      510.03      523.79     24.86 o
   4  -1  10       90.31       79.55     10.92 o
   5  -1  10       75.60       99.16     11.27 o
   6  -1  10      372.24      370.56     27.09 o
   7  -1  10      382.71      371.61     27.82 o
   8  -1  10      407.02      482.21     31.56 o
 -14   0  10      176.40      172.10     14.57 o
 -13   0  10      137.61      149.33     13.26 o
 -12   0  10      323.57      339.59     25.36 o
 -11   0  10      370.07      408.24     24.36 o
 -10   0  10      638.34      699.99     28.62 o
  -9   0  10        3.68      -15.75     15.75 o
  -8   0  10       21.20       21.80      8.52 o
  -7   0  10      242.57      240.85     18.12 o
  -6   0  10       19.01        0.55     13.60 o
  -5   0  10     1129.35     1178.79     27.92 o
  -4   0  10     1905.77     2019.78     33.78 o
  -3   0  10      592.75      598.03     20.88 o
  -2   0  10        0.20        5.87     11.84 o
  -1   0  10      896.81      936.82     25.42 o
   0   0  10       67.87       53.75      6.14 o
   1   0  10       45.33       28.01      8.69 o
   2   0  10     1501.98     1398.13     33.57 o
   3   0  10      188.90      169.85     13.89 o
   4   0  10      741.94      747.16     28.55 o
   5   0  10      536.16      591.50     27.58 o
   6   0  10      379.61      395.03     27.11 o
   7   0  10      244.64      265.25     19.02 o
   8   0  10      229.14      207.56     16.62 o
 -14   1  10      137.39      121.15     13.66 o
 -13   1  10      334.70      315.84     26.85 o
 -12   1  10      435.91      409.69     27.54 o
 -11   1  10      509.49      546.43     28.25 o
 -10   1  10      702.87      749.78     29.38 o
  -9   1  10      621.39      643.18     27.08 o
  -8   1  10       25.74       20.50     14.54 o
  -7   1  10       85.52       85.24      8.57 o
  -6   1  10      120.76      121.73     10.68 o
  -5   1  10       22.76       15.75     13.14 o
  -4   1  10      100.56      109.84     10.02 o
  -3   1  10      427.19      427.98     19.44 o
  -2   1  10     1601.00     1538.38     30.27 o
  -1   1  10       72.65       63.34      8.36 o
   0   1  10      737.13      750.83     17.18 o
   1   1  10     1583.07     1526.67     33.98 o
   2   1  10      416.48      393.89     22.82 o
   3   1  10      187.36      177.51     14.67 o
   4   1  10      858.01      857.87     32.28 o
   5   1  10      519.09      558.06     27.72 o
   6   1  10      180.10      215.11     16.43 o
   7   1  10      122.80      159.12     13.04 o
 -14   2  10      122.22       97.46     14.26 o
 -13   2  10      141.81      156.93     15.43 o
 -12   2  10      160.60      172.42     15.78 o
 -11   2  10      299.92      256.53     23.78 o
 -10   2  10      151.27      143.40     11.59 o
  -9   2  10       12.77       23.86      9.22 o
  -8   2  10       13.93      -15.66     16.32 o
  -7   2  10        0.07      -15.17     15.17 o
  -6   2  10      861.58      880.74     26.19 o
  -5   2  10      484.38      450.32     21.40 o
  -4   2  10      744.17      705.30     23.62 o
  -3   2  10     1084.04     1060.84     27.20 o
  -2   2  10      531.75      507.53     21.15 o
  -1   2  10     1674.93     1734.17     33.75 o
   0   2  10     1539.03     1493.44     23.56 o
   1   2  10      191.42      187.73     13.18 o
   2   2  10      679.07      703.12     27.31 o
   3   2  10     1498.52     1473.83     37.85 o
   4   2  10      784.79      802.72     32.48 o
   5   2  10      142.71      139.67     12.11 o
   6   2  10       38.67       41.29     12.11 o
   7   2  10        6.89       22.49     22.51 o
 -14   3  10       24.54       26.45     20.71 o
 -13   3  10       51.29       46.59     11.55 o
 -12   3  10       10.37       12.04     18.64 o
 -11   3  10        7.13        4.06     18.44 o
 -10   3  10      113.32      144.84     13.66 o
  -9   3  10      201.16      200.29     19.82 o
  -8   3  10      151.85      174.26     16.99 o
  -7   3  10      511.91      538.36     22.94 o
  -6   3  10     1287.86     1368.09     31.79 o
  -5   3  10     2425.40     2518.75     40.37 o
  -4   3  10     3106.72     3205.13     44.86 o
  -3   3  10     1404.67     1406.67     31.18 o
  -2   3  10     1275.04     1317.65     30.83 o
  -1   3  10     1169.84     1188.69     30.32 o
   0   3  10     1156.83     1133.04     28.11 o
   1   3  10      452.61      484.33     24.07 o
   2   3  10      790.86      832.22     30.24 o
   3   3  10      658.37      594.09     28.95 o
   4   3  10       75.27       77.50     11.21 o
   5   3  10        0.07      -16.28     19.57 o
   6   3  10        0.61        9.76     21.55 o
   7   3  10       30.66       12.53     24.42 o
 -14   4  10      146.77      189.90     17.38 o
 -13   4  10       50.65       47.07     12.05 o
 -12   4  10       26.10       34.25     11.09 o
 -11   4  10      652.22      602.35     29.33 o
 -10   4  10      507.58      574.11     27.84 o
  -9   4  10      133.27      145.73     13.52 o
  -8   4  10      728.90      727.25     26.82 o
  -7   4  10     3165.96     3119.98     47.91 o
  -6   4  10     4381.81     4305.50     54.51 o
  -5   4  10      307.50      336.89     20.33 o
  -4   4  10     2588.61     2652.73     42.66 o
  -3   4  10     2764.12     2743.99     43.48 o
  -2   4  10     1170.90     1153.30     30.28 o
  -1   4  10      797.27      852.50     27.94 o
   0   4  10      211.78      229.06     14.29 o
   1   4  10      133.40      139.23     13.90 o
   2   4  10       10.34       -2.45     17.83 o
   3   4  10        6.43       -8.03     18.11 o
   4   4  10        4.72        8.18     18.40 o
   5   4  10        6.47        3.62     20.62 o
   6   4  10      158.47      156.44     15.03 o
 -14   5  10      215.99      215.65     20.11 o
 -13   5  10      570.69      669.05     33.88 o
 -12   5  10      363.80      367.81     29.00 o
 -11   5  10      809.44      768.55     32.70 o
 -10   5  10     1256.90     1235.57     36.18 o
  -9   5  10      226.10      297.78     22.38 o
  -8   5  10     1197.77     1165.09     33.41 o
  -7   5  10     1562.47     1536.65     36.92 o
  -6   5  10     2635.74     2560.07     44.34 o
  -5   5  10      230.72      254.52     19.06 o
  -4   5  10       41.80       47.35      9.47 o
  -3   5  10      602.34      649.23     25.23 o
  -2   5  10        6.31        1.08     15.42 o
  -1   5  10        0.92      -17.12     17.12 o
   0   5  10      106.01      100.19     14.61 o
   1   5  10      256.17      248.07     21.85 o
   2   5  10      685.50      700.87     29.70 o
   3   5  10      445.57      434.50     26.08 o
   4   5  10       27.38       41.77     11.34 o
   5   5  10       81.46       83.80     13.41 o
 -13   6  10      385.81      382.41     30.10 o
 -12   6  10      260.08      307.28     26.87 o
 -11   6  10      245.39      253.44     23.34 o
 -10   6  10      491.78      413.73     26.77 o
  -9   6  10       16.73       36.49      9.67 o
  -8   6  10        0.60      -13.03     16.19 o
  -7   6  10       17.62        3.84     16.02 o
  -6   6  10       36.58       35.29      9.00 o
  -5   6  10      165.41      149.67     12.85 o
  -4   6  10      136.58      149.15     12.21 o
  -3   6  10      234.49      231.50     19.98 o
  -2   6  10      494.04      481.18     24.51 o
  -1   6  10      192.68      185.33     14.31 o
   0   6  10      101.77      103.72      9.64 o
   1   6  10      846.47      742.80     31.26 o
   2   6  10      460.71      435.37     27.30 o
   3   6  10       60.58       89.71     11.25 o
   4   6  10      131.53      125.87     13.82 o
   5   6  10      185.61      206.67     15.23 o
 -13   7  10      117.13      121.56     13.67 o
 -12   7  10      150.86      147.50     13.63 o
 -11   7  10      145.96      131.82     12.60 o
 -10   7  10       30.72       21.57     18.13 o
  -9   7  10        3.97       15.03     16.74 o
  -8   7  10       47.64       60.29     10.23 o
  -7   7  10       19.94       16.48      9.53 o
  -6   7  10       39.13       52.74      9.39 o
  -5   7  10      125.16      130.12     11.54 o
  -4   7  10      298.07      278.89     22.50 o
  -3   7  10      453.54      504.64     25.26 o
  -2   7  10      632.88      700.30     28.15 o
  -1   7  10      673.17      689.28     30.29 o
   0   7  10      577.72      553.54     19.67 o
   1   7  10      411.86      439.53     26.69 o
   2   7  10      293.07      314.79     26.42 o
   3   7  10      137.27      129.09     12.93 o
   4   7  10      154.79      149.29     15.73 o
 -13   8  10       27.75       24.18     19.90 o
 -12   8  10        1.83       -4.95     22.00 o
 -11   8  10       16.55       27.16     20.78 o
 -10   8  10       15.18        9.73     21.02 o
  -9   8  10      224.13      251.80     23.32 o
  -8   8  10      350.88      356.32     24.66 o
  -7   8  10      230.36      217.97     16.14 o
  -6   8  10      908.83      891.77     32.96 o
  -5   8  10     1178.41     1199.84     36.24 o
  -4   8  10      868.12      850.93     31.89 o
  -3   8  10      354.58      313.55     23.81 o
  -2   8  10      346.10      410.96     25.69 o
  -1   8  10       47.93       57.20     11.26 o
   0   8  10      132.11      145.12      9.68 o
   1   8  10      306.40      256.62     24.60 o
   2   8  10       22.71        4.46     21.56 o
   3   8  10        1.54       -4.22     22.13 o
 -12   9  10       51.23       44.64     12.48 o
 -11   9  10       45.48       24.60     22.16 o
 -10   9  10      208.42      216.06     17.17 o
  -9   9  10      315.06      381.01     25.51 o
  -8   9  10      635.86      626.65     29.38 o
  -7   9  10      465.49      483.43     27.35 o
  -6   9  10     1232.45     1241.28     37.60 o
  -5   9  10     1343.42     1344.23     39.19 o
  -4   9  10      782.80      776.81     33.11 o
  -3   9  10      226.57      241.40     23.36 o
  -2   9  10      121.05      124.63     12.50 o
  -1   9  10      150.25      156.50     12.89 o
   0   9  10      197.02      226.65     12.62 o
   1   9  10       77.54       87.38     12.68 o
   2   9  10       13.57       25.03     21.61 o
 -11  10  10      536.53      657.22     32.96 o
 -10  10  10      930.99      955.37     38.73 o
  -9  10  10      793.79      856.88     36.53 o
  -8  10  10      240.09      240.16     17.59 o
  -7  10  10      210.97      250.38     22.97 o
  -6  10  10      110.80      108.76     12.27 o
  -5  10  10      131.07      122.77     12.87 o
  -4  10  10      334.94      342.98     25.47 o
  -3  10  10      143.82      145.56     12.62 o
  -2  10  10        8.86        3.62     20.61 o
  -1  10  10       64.87       27.25     23.77 o
   0  10  10       17.97       17.84     14.41 o
 -10  11  10      194.60      197.37     19.00 o
  -9  11  10      475.63      509.40     31.42 o
  -8  11  10      173.22      166.29     14.40 o
  -7  11  10        0.44        2.48     19.91 o
  -6  11  10        0.09        5.45     18.84 o
  -5  11  10        1.03       21.81     17.46 o
  -4  11  10       14.50       -1.76     19.90 o
  -3  11  10       30.13       22.87     21.01 o
  -2  11  10       34.37       41.13     12.53 o
  -1  11  10      122.95      145.97     14.29 o
  -8  12  10        0.90       -4.55     23.72 o
  -7  12  10       26.23       25.88     12.95 o
  -6  12  10       33.38       40.94     12.45 o
  -5  12  10       49.52       57.07     13.40 o
  -4  12  10      102.63      114.49     13.31 o
  -1 -15  11      361.94      345.75     28.12 o
   0 -15  11      512.12      507.71     24.05 o
   1 -15  11      353.73      400.43     30.92 o
   2 -15  11      193.68      196.36     19.54 o
   3 -15  11      146.02      150.30     15.06 o
  -4 -14  11       50.38       27.72     22.54 o
  -3 -14  11      224.69      236.74     17.99 o
  -2 -14  11      301.19      270.87     19.54 o
  -1 -14  11      116.10       98.39     12.62 o
   0 -14  11      181.04      171.12     10.96 o
   1 -14  11      251.27      310.26     27.46 o
   2 -14  11       36.13       51.81     12.73 o
   3 -14  11       75.56       71.51     13.20 o
   4 -14  11      166.78      178.26     14.73 o
   5 -14  11       26.17       17.11     24.39 o
  -5 -13  11       86.83       83.25     12.77 o
  -4 -13  11      328.96      300.89     26.65 o
  -3 -13  11      610.99      568.06     31.68 o
  -2 -13  11       56.13       30.85     21.60 o
  -1 -13  11       19.37       32.77     10.54 o
   0 -13  11      129.15      140.23     10.16 o
   1 -13  11       29.63       18.39     20.16 o
   2 -13  11        3.15        7.13     18.25 o
   3 -13  11       33.52       49.93     11.99 o
   4 -13  11        0.34       11.08     14.04 o
   5 -13  11      137.51      187.05     17.29 o
   6 -13  11      404.93      376.91     33.26 o
  -7 -12  11      456.33      465.71     31.53 o
  -6 -12  11       97.06      108.04     13.05 o
  -5 -12  11       26.89       32.23     11.40 o
  -4 -12  11        7.39       -3.46     18.87 o
  -3 -12  11        1.41       -3.99     17.82 o
  -2 -12  11        2.27      -11.09     19.33 o
  -1 -12  11      307.14      268.33     24.35 o
   0 -12  11        6.92      -10.99     12.55 o
   1 -12  11      327.59      306.83     24.40 o
   2 -12  11      473.21      493.92     29.65 o
   3 -12  11      117.63      126.37     12.96 o
   4 -12  11      249.13      267.84     24.56 o
   5 -12  11      446.22      451.90     31.95 o
   6 -12  11      419.36      427.06     31.38 o
   7 -12  11      166.18      219.41     18.94 o
  -8 -11  11       25.52       55.99     12.06 o
  -7 -11  11       28.61        7.68     22.75 o
  -6 -11  11        8.25       14.84     20.34 o
  -5 -11  11       73.51       65.50     11.54 o
  -4 -11  11        0.60       -3.16     17.68 o
  -3 -11  11      279.58      273.31     21.76 o
  -2 -11  11      355.52      348.81     24.42 o
  -1 -11  11      220.17      249.85     23.39 o
   0 -11  11      315.44      309.08     17.03 o
   1 -11  11      351.18      346.44     24.05 o
   2 -11  11      572.17      601.05     28.73 o
   3 -11  11      254.34      273.48     17.14 o
   4 -11  11      411.55      425.19     27.82 o
   5 -11  11      396.92      415.88     29.04 o
   6 -11  11      174.66      170.69     14.42 o
   7 -11  11      108.75      123.24     14.24 o
  -9 -10  11        1.67        0.35     19.91 o
  -8 -10  11       31.83       17.14     12.28 o
  -7 -10  11      115.69      106.12     12.37 o
  -6 -10  11      184.91      184.65     15.81 o
  -5 -10  11      439.05      453.47     26.87 o
  -4 -10  11      563.93      571.13     27.49 o
  -3 -10  11      368.08      371.02     24.08 o
  -2 -10  11      964.16      988.76     33.58 o
  -1 -10  11     2079.86     2097.44     43.97 o
   0 -10  11     1651.39     1564.65    119.02 o
   1 -10  11      792.13      865.76     31.63 o
   2 -10  11      355.09      373.66     24.66 o
   3 -10  11      248.66      263.50     21.96 o
   4 -10  11      489.51      502.02     28.36 o
   5 -10  11      143.77      151.57     13.14 o
   6 -10  11       21.29        1.52     20.12 o
   7 -10  11       10.12      -10.84     21.18 o
   8 -10  11        3.51       19.63     22.38 o
 -10  -9  11      163.18      168.81     14.94 o
  -9  -9  11      119.09      104.98     12.91 o
  -8  -9  11      213.59      207.03     16.41 o
  -7  -9  11      368.45      411.47     24.95 o
  -6  -9  11      417.74      458.68     25.94 o
  -5  -9  11      819.01      796.19     31.05 o
  -4  -9  11      367.12      372.55     24.33 o
  -3  -9  11      253.19      259.58     20.43 o
  -2  -9  11      876.30      907.80     30.02 o
  -1  -9  11     2339.99     2373.61     44.82 o
   0  -9  11     1631.96     1625.29     27.68 o
   1  -9  11      553.63      588.19     26.25 o
   2  -9  11      311.17      309.29     21.06 o
   3  -9  11      119.41      120.22     10.76 o
   4  -9  11      165.27      165.29     15.51 o
   5  -9  11        0.65        2.19     20.16 o
   6  -9  11       58.64       74.19     11.99 o
   7  -9  11       42.34       33.04     22.47 o
   8  -9  11      128.81      120.58     14.64 o
 -10  -8  11      178.77      212.21     16.23 o
  -9  -8  11      323.01      299.85     25.45 o
  -8  -8  11      600.21      579.61     28.53 o
  -7  -8  11     1241.45     1148.50     36.58 o
  -6  -8  11     1598.33     1591.92     39.65 o
  -5  -8  11      634.13      653.35     27.36 o
  -4  -8  11      586.55      619.62     26.73 o
  -3  -8  11      806.59      905.48     29.02 o
  -2  -8  11       41.91       14.11     17.22 o
  -1  -8  11       45.52       23.73     16.94 o
   0  -8  11      476.05      503.88     17.75 o
   1  -8  11       14.00        8.78     16.19 o
   2  -8  11       30.05       12.55      9.88 o
   3  -8  11      205.46      217.30     15.31 o
   4  -8  11      262.86      272.37     22.90 o
   5  -8  11        1.50        3.00     18.56 o
   6  -8  11       87.50       92.13     12.57 o
   7  -8  11      229.67      221.97     18.65 o
   8  -8  11       54.53       66.08     13.91 o
 -11  -7  11      210.55      176.47     14.66 o
 -10  -7  11      562.55      529.10     29.73 o
  -9  -7  11      145.14      148.45     14.60 o
  -8  -7  11      670.46      627.61     30.73 o
  -7  -7  11     1185.44     1165.05     36.69 o
  -6  -7  11      983.83     1051.54     32.09 o
  -5  -7  11      797.24      760.10     28.13 o
  -4  -7  11       16.17       31.09      8.91 o
  -3  -7  11      612.73      640.32     24.81 o
  -2  -7  11      411.18      405.68     21.33 o
  -1  -7  11       90.20       73.85     10.06 o
   0  -7  11      273.77      296.59     14.29 o
   1  -7  11     1059.33      998.71     29.81 o
   2  -7  11      802.49      752.11     27.95 o
   3  -7  11      622.42      645.89     26.96 o
   4  -7  11      438.19      465.37     25.35 o
   5  -7  11      234.03      240.75     22.77 o
   6  -7  11      490.29      503.90     28.67 o
   7  -7  11      413.95      418.09     29.70 o
   8  -7  11      109.19      129.87     14.02 o
 -11  -6  11      110.40      102.85     12.83 o
 -10  -6  11      285.73      313.76     24.60 o
  -9  -6  11      133.14      114.91     11.60 o
  -8  -6  11       85.72      102.05     10.44 o
  -7  -6  11       16.83       40.21      8.80 o
  -6  -6  11        0.44       13.13     15.29 o
  -5  -6  11      848.98      903.77     28.10 o
  -4  -6  11      274.13      259.24     19.62 o
  -3  -6  11        7.62       23.43      8.04 o
  -2  -6  11      561.68      543.49     23.02 o
  -1  -6  11      531.53      539.20     22.95 o
   0  -6  11      704.82      751.35     17.92 o
   1  -6  11     1250.73     1261.81     33.17 o
   2  -6  11      987.04      987.44     30.37 o
   3  -6  11      451.64      471.16     22.95 o
   4  -6  11      379.88      391.46     24.49 o
   5  -6  11      438.13      436.43     26.20 o
   6  -6  11      328.59      355.07     24.08 o
   7  -6  11       37.14       43.85     11.93 o
   8  -6  11       62.18       50.11     12.97 o
 -12  -5  11       65.42       69.04     12.57 o
 -11  -5  11       46.94       61.19     11.19 o
 -10  -5  11       46.95       30.98     11.04 o
  -9  -5  11       80.25       91.49     11.06 o
  -8  -5  11       30.38        3.82     17.90 o
  -7  -5  11       22.62       26.60      9.28 o
  -6  -5  11      479.87      508.84     23.43 o
  -5  -5  11      252.85      238.22     19.83 o
  -4  -5  11      906.88      897.72     27.15 o
  -3  -5  11     1424.76     1451.56     32.18 o
  -2  -5  11     1310.59     1319.62     30.49 o
  -1  -5  11     1098.58     1101.71     28.65 o
   0  -5  11     1039.62     1021.47     19.91 o
   1  -5  11     1479.91     1526.98     34.03 o
   2  -5  11     1257.79     1282.78     33.14 o
   3  -5  11      347.05      368.88     22.37 o
   4  -5  11      174.07      167.79     14.91 o
   5  -5  11      158.45      159.39     15.12 o
   6  -5  11        2.98       20.29     17.46 o
   7  -5  11        0.59      -18.11     20.13 o
   8  -5  11        8.39        6.36     22.10 o
 -12  -4  11       17.18       -7.93     20.50 o
 -11  -4  11       75.60       96.31     11.86 o
 -10  -4  11       68.99       26.19     20.58 o
  -9  -4  11      728.79      706.20     29.48 o
  -8  -4  11     1198.05     1220.65     34.55 o
  -7  -4  11      912.81      838.11     29.17 o
  -6  -4  11      910.71      951.78     28.88 o
  -5  -4  11     2189.24     2243.81     38.53 o
  -4  -4  11     2958.84     3003.12     42.98 o
  -3  -4  11     1188.27     1187.86     28.68 o
  -2  -4  11     2635.55     2624.72     40.35 o
  -1  -4  11     4403.46     4481.29     51.73 o
   0  -4  11     1128.12     1131.95     20.43 o
   1  -4  11      335.81      319.89     20.11 o
   2  -4  11        0.49        6.72     15.43 o
   3  -4  11      100.91      107.27     10.58 o
   4  -4  11       45.84       40.11     10.51 o
   5  -4  11      216.12      215.07     16.97 o
   6  -4  11       16.15       19.39     13.14 o
   7  -4  11       44.59       19.47     15.97 o
   8  -4  11       98.00      104.58     13.27 o
 -13  -3  11       60.14       73.83     12.42 o
 -12  -3  11      337.41      444.37     27.51 o
 -11  -3  11      834.35      900.34     34.31 o
 -10  -3  11      360.67      357.75     25.73 o
  -9  -3  11     1573.70     1567.44     38.73 o
  -8  -3  11     2602.40     2742.49     47.05 o
  -7  -3  11      722.36      725.24     27.20 o
  -6  -3  11     1620.78     1677.06     34.99 o
  -5  -3  11      921.60      931.88     26.13 o
  -4  -3  11      542.33      529.27     21.52 o
  -3  -3  11      379.07      338.13     19.25 o
  -2  -3  11      198.68      171.23     15.86 o
  -1  -3  11     1113.16     1152.60     28.17 o
   0  -3  11      489.62      539.59     16.07 o
   1  -3  11       39.34       11.59     15.57 o
   2  -3  11      252.43      241.77     19.99 o
   3  -3  11      652.86      659.19     27.52 o
   4  -3  11      139.19      133.63     12.10 o
   5  -3  11       79.44       80.95     11.81 o
   6  -3  11       11.94       28.73     19.19 o
   7  -3  11      411.15      405.45     28.83 o
   8  -3  11      432.66      377.05     32.08 o
 -13  -2  11      174.91      132.76     14.83 o
 -12  -2  11      196.49      232.06     16.19 o
 -11  -2  11      513.58      477.63     27.39 o
 -10  -2  11     2982.69     2838.64     52.06 o
  -9  -2  11     1633.35     1683.73     39.27 o
  -8  -2  11      155.43      192.92     18.88 o
  -7  -2  11       14.34       -9.00     15.42 o
  -6  -2  11     2748.03     2816.18     43.07 o
  -5  -2  11     1122.60     1137.09     28.39 o
  -4  -2  11       13.99       18.48     12.56 o
  -3  -2  11       23.90        9.48     13.23 o
  -2  -2  11        2.63      -13.30     13.30 o
  -1  -2  11      349.11      329.21     18.96 o
   0  -2  11        8.98        7.82      8.15 o
   1  -2  11      340.42      300.91     19.45 o
   2  -2  11     1394.81     1465.67     33.98 o
   3  -2  11     1011.78      988.56     32.08 o
   4  -2  11        9.35       -1.95     18.04 o
   5  -2  11        1.69      -17.47     18.81 o
   6  -2  11      461.31      474.39     28.23 o
   7  -2  11      673.14      689.20     35.46 o
   8  -2  11      417.69      375.06     32.03 o
 -13  -1  11      109.03      117.99     12.68 o
 -12  -1  11      260.52      234.73     16.75 o
 -11  -1  11      341.76      352.27     24.52 o
 -10  -1  11      872.12      856.50     30.83 o
  -9  -1  11       76.11       78.69     10.25 o
  -8  -1  11        4.02        6.47     15.89 o
  -7  -1  11       38.26       37.22      8.68 o
  -6  -1  11      259.29      222.92     18.92 o
  -5  -1  11       63.83       58.58      8.57 o
  -4  -1  11      210.00      209.44     16.85 o
  -3  -1  11      125.76      100.13      9.33 o
  -2  -1  11      572.12      542.75     22.44 o
  -1  -1  11      863.39      826.74     25.04 o
   0  -1  11     1224.86     1170.35     20.78 o
   1  -1  11     1648.99     1592.93     35.14 o
   2  -1  11      204.97      212.42     19.65 o
   3  -1  11      247.43      279.56     21.63 o
   4  -1  11      818.77      828.08     30.79 o
   5  -1  11      194.21      200.65     16.80 o
   6  -1  11      406.63      425.52     27.63 o
   7  -1  11      225.41      213.83     18.57 o
   8  -1  11       33.89       21.80     25.83 o
 -13   0  11       62.17       79.12     11.69 o
 -12   0  11      171.90      191.42     15.63 o
 -11   0  11       27.19       -7.47     18.39 o
 -10   0  11        7.49        9.72     16.40 o
  -9   0  11        0.10      -14.29     15.30 o
  -8   0  11       37.75        1.69     15.67 o
  -7   0  11       98.91       81.57      9.67 o
  -6   0  11      517.83      534.83     22.69 o
  -5   0  11      304.37      311.24     18.84 o
  -4   0  11     1000.21      987.88     26.72 o
  -3   0  11     1492.41     1467.57     30.84 o
  -2   0  11      873.93      909.03     25.50 o
  -1   0  11     1939.57     1992.45     36.40 o
   0   0  11     1421.29     1427.47     32.82 o
   1   0  11       96.05      105.06      9.89 o
   2   0  11      366.49      338.66     22.70 o
   3   0  11      832.30      842.34     30.72 o
   4   0  11       69.68       66.64     11.44 o
   5   0  11        4.57        9.95     18.61 o
   6   0  11        5.14       -0.18     18.53 o
   7   0  11        3.63       21.74     20.45 o
 -14   1  11       17.57       21.92     12.18 o
 -13   1  11        3.60      -20.08     20.08 o
 -12   1  11        3.71       -7.56     18.70 o
 -11   1  11       69.79       71.16     10.98 o
 -10   1  11      468.80      457.91     26.15 o
  -9   1  11      462.36      433.99     25.30 o
  -8   1  11      397.50      395.24     22.96 o
  -7   1  11      887.82      836.40     27.50 o
  -6   1  11      933.49      901.72     26.68 o
  -5   1  11     1931.95     1999.28     36.35 o
  -4   1  11      954.24     1003.45     27.47 o
  -3   1  11      265.63      218.12     18.35 o
  -2   1  11      408.17      358.04     19.74 o
  -1   1  11      814.60      852.81     25.91 o
   0   1  11      414.50      406.39     26.93 o
   1   1  11      290.90      267.68     21.00 o
   2   1  11      436.13      423.54     23.59 o
   3   1  11      255.22      254.68     22.93 o
   4   1  11       41.85       38.50     10.81 o
   5   1  11        1.29        0.18     16.57 o
   6   1  11        0.74      -20.43     20.43 o
   7   1  11       54.78       13.66     26.03 o
 -14   2  11       70.77       71.85     13.84 o
 -13   2  11       15.88       -8.85     21.48 o
 -12   2  11      123.76      126.84     12.84 o
 -11   2  11      457.55      438.74     27.02 o
 -10   2  11     1297.49     1230.24     36.86 o
  -9   2  11     2928.66     2839.77     49.40 o
  -8   2  11     2084.49     2059.65     40.79 o
  -7   2  11     1358.70     1434.38     33.72 o
  -6   2  11      216.69      211.42     17.70 o
  -5   2  11     1109.95     1157.36     30.07 o
  -4   2  11     2981.32     3008.64     44.53 o
  -3   2  11      723.71      753.53     25.59 o
  -2   2  11      439.95      445.22     22.56 o
  -1   2  11      117.76      136.25     12.66 o
   0   2  11       92.07       78.52      8.79 o
   1   2  11      128.90      135.78     13.54 o
   2   2  11      138.86      152.05     13.54 o
   3   2  11      103.04      101.49     11.58 o
   4   2  11       99.16      105.34     12.11 o
   5   2  11       76.04       86.48     12.92 o
   6   2  11       75.72       69.28     12.90 o
 -14   3  11      359.68      353.14     29.80 o
 -13   3  11      165.56      162.54     13.72 o
 -12   3  11      306.68      284.43     17.69 o
 -11   3  11      593.22      584.41     29.80 o
 -10   3  11      526.31      557.49     27.00 o
  -9   3  11     1140.81     1170.50     34.23 o
  -8   3  11      336.37      336.69     21.58 o
  -7   3  11        1.26       -9.93     15.53 o
  -6   3  11      100.63       86.62      9.80 o
  -5   3  11      106.79      101.03      9.91 o
  -4   3  11     3860.98     4077.82     52.65 o
  -3   3  11      631.89      724.67     25.68 o
  -2   3  11       95.42      125.38      9.89 o
  -1   3  11      451.68      453.44     23.06 o
   0   3  11      136.74      127.92      8.12 o
   1   3  11       41.79       17.74     17.72 o
   2   3  11      171.90      183.33     14.54 o
   3   3  11      540.01      518.65     28.30 o
   4   3  11      101.87       75.35     12.39 o
   5   3  11      234.49      253.05     18.12 o
   6   3  11      286.27      286.52     20.43 o
 -14   4  11      437.57      461.01     31.88 o
 -13   4  11      524.38      526.44     30.27 o
 -12   4  11      207.75      220.47     17.29 o
 -11   4  11      840.36      877.35     35.18 o
 -10   4  11      868.87      809.54     32.25 o
  -9   4  11        0.40       12.06     14.67 o
  -8   4  11        0.31       14.62     15.75 o
  -7   4  11        0.20        6.81     16.11 o
  -6   4  11      984.52      943.44     30.54 o
  -5   4  11      244.07      237.09     20.34 o
  -4   4  11      137.37      135.48     12.84 o
  -3   4  11       78.43       75.73     10.02 o
  -2   4  11      403.44      407.70     23.43 o
  -1   4  11      838.69      846.79     29.49 o
   0   4  11      741.04      730.93     20.38 o
   1   4  11      292.41      343.47     23.29 o
   2   4  11      360.75      367.57     26.63 o
   3   4  11      410.08      443.09     26.68 o
   4   4  11      322.89      319.93     26.99 o
   5   4  11      251.00      298.08     27.28 o
 -13   5  11      216.39      239.27     19.04 o
 -12   5  11      239.02      247.69     23.32 o
 -11   5  11       31.56       35.23     11.36 o
 -10   5  11        5.79        8.83     18.86 o
  -9   5  11       24.14      -17.98     17.98 o
  -8   5  11      175.71      202.10     19.94 o
  -7   5  11       30.04       41.43      9.26 o
  -6   5  11       28.56       25.82     10.09 o
  -5   5  11      444.50      465.62     24.44 o
  -4   5  11      576.50      550.15     25.07 o
  -3   5  11      584.27      644.00     26.19 o
  -2   5  11     1150.56     1201.64     33.40 o
  -1   5  11      998.22     1020.85     32.05 o
   0   5  11      628.24      628.60     19.46 o
   1   5  11      150.32      146.01     11.88 o
   2   5  11      106.37      104.93     12.47 o
   3   5  11      177.91      154.87     13.61 o
   4   5  11      134.52      141.44     14.20 o
   5   5  11       84.50       72.46     14.68 o
 -13   6  11        2.03        4.31     21.35 o
 -12   6  11        1.60        7.45     19.86 o
 -11   6  11       18.42       -8.38     18.53 o
 -10   6  11      108.75       99.30     11.36 o
  -9   6  11      262.86      259.21     23.77 o
  -8   6  11       61.38       60.59     10.17 o
  -7   6  11      100.87      109.42     10.59 o
  -6   6  11      107.65      132.17     10.46 o
  -5   6  11      882.06      836.14     30.29 o
  -4   6  11      744.53      786.05     28.86 o
  -3   6  11      234.17      215.94     20.92 o
  -2   6  11      325.46      336.91     24.03 o
  -1   6  11      366.53      371.85     24.25 o
   0   6  11      603.17      554.74     19.58 o
   1   6  11      212.38      204.61     16.39 o
   2   6  11       90.49       94.15     12.57 o
   3   6  11      135.79      118.92     13.65 o
   4   6  11        7.86       -2.46     21.59 o
 -13   7  11       66.20       80.50     13.55 o
 -12   7  11       70.76       47.47     12.90 o
 -11   7  11      454.48      431.58     29.19 o
 -10   7  11      412.01      424.35     26.95 o
  -9   7  11      359.81      335.35     25.87 o
  -8   7  11      352.94      369.76     24.87 o
  -7   7  11      739.54      756.74     30.89 o
  -6   7  11      816.57      856.59     30.98 o
  -5   7  11      370.19      349.05     24.14 o
  -4   7  11      718.67      680.10     29.37 o
  -3   7  11      233.45      247.86     21.93 o
  -2   7  11       18.48       32.50     10.30 o
  -1   7  11       51.54       24.31     19.74 o
   0   7  11       71.15       64.33      8.06 o
   1   7  11      115.55       89.70     12.29 o
   2   7  11       16.76        8.17     22.06 o
   3   7  11        3.64        6.76     14.88 o
 -12   8  11      206.38      226.63     18.06 o
 -11   8  11      349.40      312.38     26.96 o
 -10   8  11      543.20      529.35     30.31 o
  -9   8  11      181.29      181.56     14.77 o
  -8   8  11      700.72      741.24     31.01 o
  -7   8  11      888.09      921.73     34.28 o
  -6   8  11      614.92      611.62     30.16 o
  -5   8  11      435.77      474.44     26.59 o
  -4   8  11      730.19      720.24     31.57 o
  -3   8  11       14.11       20.06     10.01 o
  -2   8  11      414.51      341.45     27.67 o
  -1   8  11      140.88      116.46     12.49 o
   0   8  11       40.45       21.04     10.21 o
   1   8  11       41.07       64.11     12.21 o
   2   8  11       78.47       61.55     13.10 o
 -12   9  11      181.41      205.40     19.06 o
 -11   9  11      161.29      168.04     14.03 o
 -10   9  11      112.92      122.07     13.23 o
  -9   9  11      157.98      176.38     16.56 o
  -8   9  11      100.06       94.11     12.60 o
  -7   9  11        4.07      -19.65     19.65 o
  -6   9  11        6.49        0.73     20.00 o
  -5   9  11       34.71      -18.35     20.99 o
  -4   9  11        4.72       14.93     19.76 o
  -3   9  11      281.84      270.38     26.15 o
  -2   9  11      250.62      271.12     26.34 o
  -1   9  11       96.64       94.87     13.24 o
   0   9  11      108.94      106.25      9.28 o
   1   9  11      107.23       99.46     14.18 o
 -11  10  11       49.19       73.00     13.64 o
 -10  10  11       37.70       21.77     23.33 o
  -9  10  11        3.33       25.11     12.39 o
  -8  10  11       71.09       84.06     12.67 o
  -7  10  11       60.71       57.89     12.61 o
  -6  10  11       41.94       31.37     11.57 o
  -5  10  11      173.28      183.73     15.57 o
  -4  10  11      239.73      254.52     18.06 o
  -3  10  11      291.57      287.27     25.75 o
  -2  10  11      400.69      431.29     27.18 o
  -1  10  11      331.68      386.77     29.54 o
  -9  11  11      151.80      168.96     15.17 o
  -8  11  11      253.24      304.29     26.55 o
  -7  11  11      151.70      178.95     17.28 o
  -6  11  11      140.85      128.46     14.04 o
  -5  11  11      194.47      182.04     14.78 o
  -4  11  11      206.26      203.93     18.72 o
  -3  11  11      303.01      310.37     29.23 o
  -3 -14  12        9.19       22.34     22.51 o
  -2 -14  12        0.49       -0.11     19.91 o
  -1 -14  12      131.47      130.75     13.31 o
   0 -14  12      127.59      165.59     34.71 o
   1 -14  12      123.63      142.81     14.33 o
   2 -14  12      249.43      275.34     26.24 o
   3 -14  12      274.38      273.93     20.00 o
   4 -14  12       48.52       61.80     13.99 o
  -5 -13  12       40.07       27.93     20.26 o
  -4 -13  12       62.80       80.03     11.98 o
  -3 -13  12      123.26       94.61     13.65 o
  -2 -13  12      221.82      243.12     23.81 o
  -1 -13  12      377.43      407.72     27.00 o
   0 -13  12      198.82      213.10     13.79 o
   1 -13  12      453.18      476.46     29.29 o
   2 -13  12      493.05      504.54     30.14 o
   3 -13  12      267.51      264.73     25.76 o
   4 -13  12      120.34      128.25     14.66 o
   5 -13  12      138.23      161.88     14.67 o
  -6 -12  12      373.66      387.52     27.94 o
  -5 -12  12      202.00      192.08     17.09 o
  -4 -12  12       76.83       78.72     12.12 o
  -3 -12  12      297.62      270.18     25.79 o
  -2 -12  12      544.71      521.18     30.00 o
  -1 -12  12      286.13      329.89     23.68 o
   0 -12  12       90.13       95.32      8.52 o
   1 -12  12      117.46      146.18     12.78 o
   2 -12  12      142.70      162.08     13.39 o
   3 -12  12       74.36       72.43     12.47 o
   4 -12  12        4.73       -2.25     20.02 o
   5 -12  12        9.37        8.90     21.71 o
   6 -12  12        3.39      -19.90     23.57 o
  -8 -11  12      307.17      297.43     19.75 o
  -7 -11  12      680.50      716.35     34.72 o
  -6 -11  12      701.27      714.09     34.59 o
  -5 -11  12      460.55      463.70     29.01 o
  -4 -11  12      557.71      528.26     29.04 o
  -3 -11  12      172.14      174.07     13.31 o
  -2 -11  12      146.71      180.93     15.83 o
  -1 -11  12      788.40      694.87     32.76 o
   0 -11  12      277.95      273.93     20.09 o
   1 -11  12       43.27       25.38     10.98 o
   2 -11  12       45.36       41.08     11.18 o
   3 -11  12        0.47       10.82     12.53 o
   4 -11  12        2.11       26.01     18.78 o
   5 -11  12       53.91       31.09     12.66 o
   6 -11  12        3.64       22.33     21.15 o
  -9 -10  12      350.69      306.95     20.80 o
  -8 -10  12      748.11      644.81     35.25 o
  -7 -10  12      297.47      330.08     24.63 o
  -6 -10  12      200.58      212.95     16.29 o
  -5 -10  12      832.67      805.86     32.12 o
  -4 -10  12      730.89      740.36     30.10 o
  -3 -10  12      355.04      370.55     25.13 o
  -2 -10  12      242.43      219.60     21.66 o
  -1 -10  12      349.24      277.67     24.72 o
   0 -10  12     1323.17     1310.84     27.13 o
   1 -10  12       46.39        8.16     19.67 o
   2 -10  12       89.32       75.50     11.22 o
   3 -10  12      207.04      196.92     16.93 o
   4 -10  12       84.12       89.38     12.14 o
   5 -10  12      142.02      165.44     13.75 o
   6 -10  12      180.77      224.30     17.86 o
   7 -10  12      164.35      163.56     14.86 o
  -9  -9  12      305.20      280.98     25.78 o
  -8  -9  12      108.16      118.46     12.15 o
  -7  -9  12      155.52      159.43     14.92 o
  -6  -9  12       28.63       35.76     10.29 o
  -5  -9  12      338.14      311.27     23.61 o
  -4  -9  12        6.23        4.19     16.19 o
  -3  -9  12      307.46      291.05     22.25 o
  -2  -9  12       83.59      100.24     10.26 o
  -1  -9  12      268.37      274.48     21.69 o
   0  -9  12      106.76      107.12      7.82 o
   1  -9  12       64.09       81.58     10.66 o
   2  -9  12      144.60      160.43     11.99 o
   3  -9  12      627.05      697.14     31.15 o
   4  -9  12      564.98      598.14     29.36 o
   5  -9  12      533.86      570.10     31.03 o
   6  -9  12      239.38      295.79     25.78 o
   7  -9  12      134.13      156.58     14.27 o
 -10  -8  12       83.67       64.13     13.37 o
  -9  -8  12       34.04       23.00     10.82 o
  -8  -8  12       16.42       -0.22     20.12 o
  -7  -8  12        7.37       -2.79     18.30 o
  -6  -8  12       30.46       56.96     10.37 o
  -5  -8  12       87.47       88.57     10.96 o
  -4  -8  12      114.26      106.30     10.84 o
  -3  -8  12      106.61      121.34     10.53 o
  -2  -8  12      973.20      968.60     30.99 o
  -1  -8  12     1970.45     1983.33     40.84 o
   0  -8  12      245.98      223.23     12.35 o
   1  -8  12      106.10      115.98     10.69 o
   2  -8  12      531.37      531.96     26.12 o
   3  -8  12     1192.94     1223.80     36.17 o
   4  -8  12      684.13      662.97     30.51 o
   5  -8  12      302.96      328.92     24.98 o
   6  -8  12      189.92      188.37     17.50 o
   7  -8  12      116.25      130.69     14.02 o
 -11  -7  12        0.14       -0.80     19.77 o
 -10  -7  12        0.13      -21.39     21.39 o
  -9  -7  12       54.24       23.59     20.57 o
  -8  -7  12       28.63       -3.85     18.61 o
  -7  -7  12      273.87      233.07     22.69 o
  -6  -7  12      966.60      982.02     31.61 o
  -5  -7  12      558.58      591.53     26.52 o
  -4  -7  12      438.63      482.21     23.55 o
  -3  -7  12      888.70      912.93     30.06 o
  -2  -7  12      775.56      805.87     27.84 o
  -1  -7  12     1393.04     1412.47     35.08 o
   0  -7  12      757.67      758.70     20.37 o
   1  -7  12      172.48      182.03     13.89 o
   2  -7  12      200.79      200.43     15.37 o
   3  -7  12       48.00       19.97     19.04 o
   4  -7  12       45.24       51.92     10.58 o
   5  -7  12      117.90      126.20     12.14 o
   6  -7  12        9.76        6.19     20.54 o
   7  -7  12        0.40        6.83     20.35 o
   8  -7  12        0.02      -23.91     23.91 o
 -11  -6  12       15.26       24.40     11.11 o
 -10  -6  12      215.91      219.65     16.01 o
  -9  -6  12      242.67      262.45     22.90 o
  -8  -6  12      353.90      342.48     24.35 o
  -7  -6  12      795.28      830.33     28.90 o
  -6  -6  12      111.92      131.85     10.88 o
  -5  -6  12        1.51       17.50     14.20 o
  -4  -6  12       29.74       25.58      9.32 o
  -3  -6  12      766.18      844.10     27.59 o
  -2  -6  12     1194.81     1223.64     31.13 o
  -1  -6  12      451.92      465.72     22.51 o
   0  -6  12      219.91      238.15     17.74 o
   1  -6  12       84.03       82.61     10.04 o
   2  -6  12        0.29       17.00     16.06 o
   3  -6  12        4.35      -11.67     15.49 o
   4  -6  12       26.33       15.87     18.72 o
   5  -6  12       21.48       27.24     19.98 o
   6  -6  12       46.46       41.45     11.85 o
   7  -6  12       64.94       94.49     12.94 o
   8  -6  12      160.34      179.93     16.94 o
 -12  -5  12      120.11       91.11     12.88 o
 -11  -5  12      130.46      129.26     12.72 o
 -10  -5  12       59.90       40.13     11.12 o
  -9  -5  12     1721.81     1571.65     41.14 o
  -8  -5  12     2473.34     2419.47     48.41 o
  -7  -5  12      309.35      348.69     22.98 o
  -6  -5  12      547.09      512.95     24.35 o
  -5  -5  12      546.72      580.22     24.88 o
  -4  -5  12     2577.17     2712.58     44.56 o
  -3  -5  12      380.10      441.36     22.23 o
  -2  -5  12      282.55      342.43     20.63 o
  -1  -5  12      676.40      745.72     26.28 o
   0  -5  12       55.51       59.33      6.81 o
   1  -5  12       51.71       57.65      9.39 o
   2  -5  12      292.85      285.27     21.92 o
   3  -5  12        0.29      -16.92     16.92 o
   4  -5  12      185.28      195.22     15.39 o
   5  -5  12      533.61      534.41     29.45 o
   6  -5  12      182.13      182.43     16.79 o
   7  -5  12      229.21      269.43     25.81 o
   8  -5  12      114.19      118.58     15.41 o
 -12  -4  12      213.37      208.56     18.20 o
 -11  -4  12     1109.70     1087.97     39.60 o
 -10  -4  12      457.47      477.55     27.85 o
  -9  -4  12     1183.21     1180.35     36.03 o
  -8  -4  12      348.16      345.53     22.80 o
  -7  -4  12      415.11      449.15     23.04 o
  -6  -4  12     1138.15     1164.87     32.59 o
  -5  -4  12      153.22      159.92     13.19 o
  -4  -4  12      486.79      530.02     22.55 o
  -3  -4  12        4.97      -14.44     14.44 o
  -2  -4  12      315.58      353.27     20.98 o
  -1  -4  12       62.02       68.23      9.58 o
   0  -4  12       92.63       82.90      6.95 o
   1  -4  12      873.24      812.12     28.73 o
   2  -4  12      734.45      736.16     27.62 o
   3  -4  12      611.61      575.18     27.20 o
   4  -4  12      402.07      353.84     26.21 o
   5  -4  12      943.89      941.02     34.77 o
   6  -4  12      152.35      168.24     16.27 o
   7  -4  12      130.08      151.36     14.44 o
 -13  -3  12      188.84      193.38     18.72 o
 -12  -3  12      137.82      139.96     13.67 o
 -11  -3  12      785.01      808.97     34.76 o
 -10  -3  12      289.77      295.59     24.86 o
  -9  -3  12        9.48       15.51      9.97 o
  -8  -3  12      449.96      421.23     24.01 o
  -7  -3  12        2.34       15.65     15.48 o
  -6  -3  12        5.10       -9.09     13.92 o
  -5  -3  12       34.87       17.07     15.93 o
  -4  -3  12      408.71      443.98     21.34 o
  -3  -3  12     1132.67     1182.92     29.74 o
  -2  -3  12     1119.12     1158.44     29.93 o
  -1  -3  12      726.66      655.63     24.10 o
   0  -3  12      946.29      871.95     27.12 o
   1  -3  12     1549.97     1522.70     35.64 o
   2  -3  12      144.20      138.70     13.26 o
   3  -3  12      889.28      958.17     32.25 o
   4  -3  12     1689.72     1546.55     40.61 o
   5  -3  12      463.31      479.21     28.43 o
   6  -3  12      133.28      146.24     13.87 o
   7  -3  12       79.87       78.49     14.23 o
 -13  -2  12       46.64       37.07     11.85 o
 -12  -2  12      139.52      150.56     12.79 o
 -11  -2  12        0.09        0.65     18.25 o
 -10  -2  12        7.06       -2.98     18.37 o
  -9  -2  12      165.19      145.11     14.46 o
  -8  -2  12      175.73      189.79     13.94 o
  -7  -2  12       73.59       63.92      9.56 o
  -6  -2  12      425.14      463.31     22.69 o
  -5  -2  12     1280.83     1273.04     31.74 o
  -4  -2  12     1629.04     1691.60     34.35 o
  -3  -2  12     2583.55     2604.53     41.39 o
  -2  -2  12     1182.02     1130.86     29.60 o
  -1  -2  12      699.89      736.23     25.16 o
   0  -2  12     1142.68     1131.91     27.31 o
   1  -2  12      471.18      450.40     23.81 o
   2  -2  12      434.76      416.17     24.08 o
   3  -2  12      631.01      592.45     28.17 o
   4  -2  12      258.27      230.24     16.68 o
   5  -2  12      298.03      274.66     24.73 o
   6  -2  12      148.00      139.72     13.66 o
   7  -2  12       18.73        7.71     23.44 o
 -13  -1  12        4.39      -11.59     19.91 o
 -12  -1  12       45.91       58.04     11.43 o
 -11  -1  12      141.25      123.15     12.70 o
 -10  -1  12      280.39      282.35     23.19 o
  -9  -1  12      347.61      296.82     22.82 o
  -8  -1  12      112.86      181.68     17.27 o
  -7  -1  12      294.73      338.86     20.96 o
  -6  -1  12      816.02      836.89     27.22 o
  -5  -1  12     1704.84     1756.95     36.04 o
  -4  -1  12     2347.14     2242.58     38.93 o
  -3  -1  12     2044.31     2029.72     36.96 o
  -2  -1  12     1517.26     1536.43     33.43 o
  -1  -1  12     1040.42     1050.43     28.92 o
   0  -1  12       84.40       85.45      8.96 o
   1  -1  12       44.77       36.14      9.87 o
   2  -1  12       15.50       18.22     15.96 o
   3  -1  12        6.42       -0.76     17.88 o
   4  -1  12      197.71      141.76     13.11 o
   5  -1  12      196.35      180.53     17.23 o
   6  -1  12      179.27      188.44     18.25 o
   7  -1  12      106.68       72.57     15.30 o
 -13   0  12      172.33      170.83     14.02 o
 -12   0  12      166.56      186.07     16.41 o
 -11   0  12      230.38      241.50     23.56 o
 -10   0  12      683.39      718.47     30.15 o
  -9   0  12      853.86      835.79     29.92 o
  -8   0  12      165.26      197.96     13.55 o
  -7   0  12        6.90       11.29      8.73 o
  -6   0  12       28.51       37.68      8.50 o
  -5   0  12      738.08      722.73     25.22 o
  -4   0  12      175.82      155.61     11.99 o
  -3   0  12      531.03      521.98     23.28 o
  -2   0  12       81.79       68.35      9.82 o
  -1   0  12       84.45       64.91     10.86 o
   0   0  12       29.53        7.07     10.17 o
   1   0  12       90.58       80.20     10.40 o
   2   0  12       60.80       61.16     10.31 o
   3   0  12      378.09      353.82     25.25 o
   4   0  12      237.35      249.38     17.14 o
   5   0  12      218.43      199.49     17.09 o
   6   0  12      157.04      155.55     13.82 o
 -13   1  12      157.51      145.50     13.83 o
 -12   1  12      340.87      336.90     26.58 o
 -11   1  12      394.04      354.04     25.91 o
 -10   1  12     1329.96     1419.60     38.73 o
  -9   1  12     3428.26     3291.43     53.99 o
  -8   1  12      916.82      868.63     30.02 o
  -7   1  12       55.94       81.07      9.12 o
  -6   1  12       19.33       17.97     14.51 o
  -5   1  12      328.71      315.92     21.67 o
  -4   1  12      432.16      409.33     23.37 o
  -3   1  12       32.63       39.75      8.46 o
  -2   1  12      191.81      214.11     19.07 o
  -1   1  12      342.16      349.27     22.27 o
   0   1  12      274.31      271.81     14.72 o
   1   1  12      459.45      399.27     23.80 o
   2   1  12      433.86      443.85     26.06 o
   3   1  12      514.80      511.74     28.31 o
   4   1  12      129.51      152.26     14.82 o
   5   1  12      155.08      168.07     13.68 o
   6   1  12      118.77      146.48     13.64 o
 -13   2  12      125.17      113.94     13.92 o
 -12   2  12      191.27      186.39     15.55 o
 -11   2  12      508.91      522.42     27.29 o
 -10   2  12      296.38      286.21     25.00 o
  -9   2  12      366.71      346.48     24.07 o
  -8   2  12      153.95      138.10     13.77 o
  -7   2  12       15.56       10.70     10.93 o
  -6   2  12      132.68      122.04     10.11 o
  -5   2  12      256.45      275.94     19.72 o
  -4   2  12        8.40       12.29     16.37 o
  -3   2  12       58.83       62.41      9.94 o
  -2   2  12      266.33      289.72     22.13 o
  -1   2  12     2065.02     2034.22     40.99 o
   0   2  12      919.74      907.68     27.33 o
   1   2  12      515.84      554.65     25.54 o
   2   2  12      727.50      697.60     29.81 o
   3   2  12      294.10      276.39     25.04 o
   4   2  12      275.15      243.03     24.14 o
   5   2  12      290.51      285.32     27.80 o
   6   2  12       83.88       83.52     14.01 o
 -13   3  12       98.75      118.05     13.16 o
 -12   3  12       75.89       97.58     11.73 o
 -11   3  12        2.79        8.74     17.30 o
 -10   3  12       24.93       24.64      9.70 o
  -9   3  12       26.52       25.57      9.70 o
  -8   3  12      202.30      196.37     14.38 o
  -7   3  12      446.37      422.15     23.04 o
  -6   3  12      275.87      312.01     21.03 o
  -5   3  12      556.26      547.79     24.91 o
  -4   3  12      504.38      483.02     26.02 o
  -3   3  12     2025.64     2133.24     41.19 o
  -2   3  12     2757.86     2725.40     47.23 o
  -1   3  12      671.14      698.46     27.98 o
   0   3  12      377.41      410.81     16.91 o
   1   3  12      746.76      700.75     28.81 o
   2   3  12      379.41      413.43     26.72 o
   3   3  12      237.23      222.89     17.61 o
   4   3  12      300.90      315.64     27.22 o
   5   3  12       76.23       53.48     14.06 o
 -13   4  12       23.00       27.38     12.30 o
 -12   4  12      104.03      103.48     12.62 o
 -11   4  12      139.35      145.39     12.88 o
 -10   4  12      580.70      587.67     31.04 o
  -9   4  12      475.11      477.60     26.59 o
  -8   4  12      151.17      150.51     13.89 o
  -7   4  12      395.71      397.83     24.66 o
  -6   4  12     1833.45     1884.97     41.53 o
  -5   4  12     2776.10     2876.43     48.99 o
  -4   4  12     1516.02     1513.98     36.29 o
  -3   4  12     1348.31     1401.71     35.24 o
  -2   4  12      438.58      444.57     25.59 o
  -1   4  12      583.29      510.66     26.33 o
   0   4  12      222.31      244.61     19.03 o
   1   4  12       31.45       43.06     10.85 o
   2   4  12       69.51       49.24     11.54 o
   3   4  12        9.54       28.24     11.42 o
   4   4  12        2.67      -21.47     21.47 o
 -13   5  12      332.06      378.13     31.53 o
 -12   5  12      463.05      490.56     31.61 o
 -11   5  12      326.47      353.12     26.67 o
 -10   5  12      409.21      384.72     26.77 o
  -9   5  12      471.12      503.10     26.75 o
  -8   5  12      223.59      245.11     20.61 o
  -7   5  12      767.61      821.99     30.57 o
  -6   5  12      494.75      502.75     24.95 o
  -5   5  12     1294.85     1287.65     34.49 o
  -4   5  12      239.81      221.14     20.78 o
  -3   5  12       25.53       -1.23     17.19 o
  -2   5  12       32.99        6.86     17.57 o
  -1   5  12       25.24       15.63     18.95 o
   0   5  12       31.53       14.86     13.08 o
   1   5  12       50.77       21.18     19.69 o
   2   5  12       25.04       14.02     13.99 o
   3   5  12       27.76      -13.66     22.08 o
   4   5  12      290.18      332.00     29.19 o
 -13   6  12      627.08      705.66     35.28 o
 -12   6  12      134.26      126.82     13.63 o
 -11   6  12      257.45      285.54     23.62 o
 -10   6  12      344.89      345.09     25.63 o
  -9   6  12      188.78      209.40     14.97 o
  -8   6  12        1.52       17.80     16.73 o
  -7   6  12      194.77      198.79     15.25 o
  -6   6  12       13.45       12.62     16.28 o
  -5   6  12      130.56      143.66     13.92 o
  -4   6  12        0.60       11.20     15.96 o
  -3   6  12       11.31       -3.71     17.72 o
  -2   6  12       82.24       95.19     11.08 o
  -1   6  12      312.21      288.76     23.85 o
   0   6  12       54.72       55.78      8.67 o
   1   6  12       17.77      -11.52     19.68 o
   2   6  12       42.96       47.59     11.78 o
   3   6  12      109.99      125.32     13.99 o
 -12   7  12      197.55      194.30     18.01 o
 -11   7  12      285.50      218.93     18.42 o
 -10   7  12      290.76      307.13     25.74 o
  -9   7  12        6.83      -20.64     20.64 o
  -8   7  12       32.82       21.57     19.24 o
  -7   7  12       51.37       54.17     11.26 o
  -6   7  12        3.59        4.26     18.14 o
  -5   7  12      197.77      205.55     15.65 o
  -4   7  12       16.44       15.46     18.79 o
  -3   7  12       34.04       46.90     10.95 o
  -2   7  12      187.99      202.51     15.52 o
  -1   7  12      668.62      687.40     32.74 o
   0   7  12      406.23      426.85     19.88 o
   1   7  12      135.97      173.42     14.52 o
   2   7  12      151.54      155.82     14.70 o
 -12   8  12       30.95       56.79     12.15 o
 -11   8  12        3.96        9.38     20.22 o
 -10   8  12        1.59       26.67     18.92 o
  -9   8  12       59.42       24.41     20.74 o
  -8   8  12       49.52       14.64     20.45 o
  -7   8  12      145.36      162.40     13.28 o
  -6   8  12      384.76      348.65     26.52 o
  -5   8  12      396.57      380.78     26.86 o
  -4   8  12      243.14      301.80     25.42 o
  -3   8  12      283.70      320.52     25.63 o
  -2   8  12      573.91      606.55     31.49 o
  -1   8  12      435.78      437.97     29.21 o
   0   8  12      160.86      188.50     18.57 o
   1   8  12       95.33       93.97     13.84 o
 -11   9  12       78.96      100.32     13.58 o
 -10   9  12      149.78      147.14     14.36 o
  -9   9  12      293.33      282.26     19.59 o
  -8   9  12      229.77      198.03     18.60 o
  -7   9  12      289.75      266.27     19.12 o
  -6   9  12      370.20      403.06     28.48 o
  -5   9  12      300.14      318.24     26.06 o
  -4   9  12      593.08      570.24     31.52 o
  -3   9  12      675.96      618.46     34.19 o
  -2   9  12      354.35      359.15     29.00 o
  -1   9  12      280.05      278.98     19.73 o
 -10  10  12      291.76      285.41     27.74 o
  -9  10  12      703.97      749.43     36.56 o
  -8  10  12      567.26      548.65     33.00 o
  -7  10  12      105.86      102.69     13.24 o
  -6  10  12      233.51      242.38     18.59 o
  -5  10  12      206.75      219.94     17.76 o
  -4  10  12       26.88       20.19     19.86 o
  -3  10  12      113.91      112.76     14.05 o
  -2  10  12      101.78       84.49     14.64 o
  -7  11  12       86.66       96.71     13.49 o
  -6  11  12       60.38       79.17     12.88 o
  -2 -14  13      242.27      237.49     19.41 o
  -1 -14  13      141.84      149.39     14.01 o
   0 -14  13      235.89      249.27     62.19 o
   1 -14  13      223.31      207.24     19.38 o
   2 -14  13      103.51       97.73     13.41 o
  -5 -13  13      180.31      207.18     17.87 o
  -4 -13  13      254.68      248.39     19.55 o
  -3 -13  13      404.21      390.49     30.06 o
  -2 -13  13      430.48      413.65     28.63 o
  -1 -13  13       63.66       59.70     12.25 o
   0 -13  13       13.77        5.33     23.32 o
   1 -13  13        7.73      -20.43     20.43 o
   2 -13  13        0.66      -18.65     21.23 o
   3 -13  13       28.00        0.69     22.51 o
   4 -13  13        0.05      -21.73     21.94 o
  -6 -12  13      572.87      585.93     32.53 o
  -5 -12  13      370.03      361.01     28.69 o
  -4 -12  13       61.02       53.31     11.67 o
  -3 -12  13        0.31       17.40     18.87 o
  -2 -12  13        0.03        7.12     18.23 o
  -1 -12  13       25.24       17.98     20.69 o
   0 -12  13      209.28      189.19     14.99 o
   1 -12  13       43.09       27.92     11.63 o
   2 -12  13      260.02      283.25     18.51 o
   3 -12  13      173.28      186.97     14.77 o
   4 -12  13      116.19      119.24     13.72 o
   5 -12  13      219.67      243.74     19.72 o
  -7 -11  13      160.39      176.11     13.99 o
  -6 -11  13      104.51      123.48     13.44 o
  -5 -11  13        0.35      -18.17     20.20 o
  -4 -11  13       28.15       33.57     11.45 o
  -3 -11  13        3.22       -1.95     19.01 o
  -2 -11  13      542.06      465.45     29.38 o
  -1 -11  13      126.83      142.83     12.68 o
   0 -11  13      167.31      173.99     11.53 o
   1 -11  13      131.29      144.23     13.05 o
   2 -11  13      327.45      369.52     25.20 o
   3 -11  13      321.85      326.55     26.91 o
   4 -11  13      171.95      174.55     13.62 o
   5 -11  13      395.96      434.63     31.20 o
   6 -11  13      227.44      294.50     27.92 o
  -8 -10  13        6.74       -0.22     22.23 o
  -7 -10  13       13.11       21.44     19.94 o
  -6 -10  13       73.47       66.34     11.13 o
  -5 -10  13       64.05       51.23     11.25 o
  -4 -10  13      275.19      274.77     23.55 o
  -3 -10  13      227.58      209.90     16.45 o
  -2 -10  13      839.63      803.54     31.71 o
  -1 -10  13      680.66      650.60     30.27 o
   0 -10  13      475.14      492.30     20.98 o
   1 -10  13      836.75      886.69     33.64 o
   2 -10  13      622.18      647.06     29.88 o
   3 -10  13      608.94      614.60     32.33 o
   4 -10  13      278.75      338.40     27.18 o
   5 -10  13      141.28      137.56     13.66 o
   6 -10  13       75.44       77.07     13.16 o
  -9  -9  13       52.23       36.07     12.68 o
  -8  -9  13      143.02      113.56     13.01 o
  -7  -9  13      172.53      184.39     16.48 o
  -6  -9  13      362.43      376.26     24.33 o
  -5  -9  13      567.55      541.50     28.69 o
  -4  -9  13      600.12      601.40     28.45 o
  -3  -9  13      530.10      497.85     26.86 o
  -2  -9  13      494.75      466.33     25.55 o
  -1  -9  13      390.65      362.53     24.54 o
   0  -9  13      352.98      357.02     56.72 o
   1  -9  13      981.61      956.38     33.31 o
   2  -9  13      943.39      920.92     33.58 o
   3  -9  13      306.92      335.35     25.66 o
   4  -9  13       46.56       70.18     12.21 o
   5  -9  13       15.74       18.54     21.47 o
   6  -9  13        5.12      -21.59     21.59 o
 -10  -8  13      219.52      229.06     17.94 o
  -9  -8  13      146.95      142.37     12.43 o
  -8  -8  13      305.82      280.28     23.62 o
  -7  -8  13      700.09      693.16     30.13 o
  -6  -8  13     1507.94     1437.74     40.82 o
  -5  -8  13     1465.80     1477.31     39.63 o
  -4  -8  13     1385.74     1351.47     36.34 o
  -3  -8  13     1079.64     1111.22     32.77 o
  -2  -8  13      172.07      175.97     14.40 o
  -1  -8  13        0.59       18.96     16.30 o
   0  -8  13       92.27       97.32      9.02 o
   1  -8  13      536.36      585.72     27.25 o
   2  -8  13       82.16       77.62     11.32 o
   3  -8  13      178.90      162.01     15.61 o
   4  -8  13      157.95      164.21     13.31 o
   5  -8  13       50.29       62.89     12.10 o
   6  -8  13       23.43       20.66     20.91 o
   7  -8  13        8.80        6.39     22.40 o
 -11  -7  13       10.58       19.42     21.17 o
 -10  -7  13      585.53      557.47     31.75 o
  -9  -7  13      480.57      481.94     29.50 o
  -8  -7  13      354.22      358.23     25.58 o
  -7  -7  13      328.95      339.76     24.72 o
  -6  -7  13      269.65      298.45     21.65 o
  -5  -7  13     1316.22     1258.92     36.13 o
  -4  -7  13      226.87      217.55     20.10 o
  -3  -7  13        1.41       -1.12     15.66 o
  -2  -7  13        0.14        8.06     15.16 o
  -1  -7  13       52.17       -2.36     18.68 o
   0  -7  13        3.95        4.18     11.25 o
   1  -7  13        4.62        7.30     16.39 o
   2  -7  13      526.73      502.09     26.40 o
   3  -7  13      392.99      425.61     25.74 o
   4  -7  13      516.90      552.12     29.51 o
   5  -7  13      282.99      278.02     18.39 o
   6  -7  13      179.71      217.95     17.76 o
   7  -7  13       83.41       65.14     14.12 o
 -11  -6  13      116.44      111.40     13.03 o
 -10  -6  13       86.02       90.22     12.07 o
  -9  -6  13      530.66      458.46     28.43 o
  -8  -6  13       12.24        9.82     19.12 o
  -7  -6  13      265.15      291.90     23.07 o
  -6  -6  13        0.18      -17.14     17.14 o
  -5  -6  13      590.81      593.61     25.70 o
  -4  -6  13      242.18      241.61     20.71 o
  -3  -6  13       59.49       43.79      9.76 o
  -2  -6  13       90.17       92.71     10.23 o
  -1  -6  13       92.85       99.63     10.59 o
   0  -6  13      989.44      979.24     46.89 o
   1  -6  13      713.75      684.95     28.07 o
   2  -6  13      401.71      393.00     25.15 o
   3  -6  13      112.41      102.83     11.74 o
   4  -6  13      407.53      411.09     27.20 o
   5  -6  13      399.58      371.57     28.07 o
   6  -6  13      147.82      174.95     13.83 o
   7  -6  13      131.56      142.69     14.64 o
 -12  -5  13       49.15       40.69     12.39 o
 -11  -5  13      271.04      218.74     17.74 o
 -10  -5  13        0.13       -7.53     18.84 o
  -9  -5  13        1.33       20.65     16.94 o
  -8  -5  13      103.85       91.79     11.70 o
  -7  -5  13        0.02        5.96     15.38 o
  -6  -5  13      535.52      498.58     24.96 o
  -5  -5  13      191.16      182.90     18.12 o
  -4  -5  13       55.62       69.88      9.78 o
  -3  -5  13      423.11      472.01     23.81 o
  -2  -5  13     1176.00     1158.18     31.41 o
  -1  -5  13     1250.22     1155.17     32.16 o
   0  -5  13     1127.96     1122.71     31.54 o
   1  -5  13      499.12      552.15     24.93 o
   2  -5  13      321.69      307.58     23.65 o
   3  -5  13      493.31      526.46     27.82 o
   4  -5  13      388.58      391.53     27.23 o
   5  -5  13      249.89      232.22     18.19 o
   6  -5  13       50.08       29.52     13.22 o
   7  -5  13        2.94        3.12     24.00 o
 -12  -4  13       43.18       25.88     12.26 o
 -11  -4  13        7.28       10.81     20.76 o
 -10  -4  13      179.26      175.13     13.57 o
  -9  -4  13       76.86       78.06     11.01 o
  -8  -4  13      260.92      233.46     22.77 o
  -7  -4  13      390.88      393.21     23.61 o
  -6  -4  13      758.14      800.70     28.39 o
  -5  -4  13     1733.75     1748.51     37.94 o
  -4  -4  13      975.44     1051.67     30.11 o
  -3  -4  13     1268.28     1209.02     32.67 o
  -2  -4  13     1307.83     1334.80     33.05 o
  -1  -4  13     1090.13     1081.34     31.09 o
   0  -4  13     1133.15     1166.14     22.99 o
   1  -4  13      633.91      703.89     27.17 o
   2  -4  13      307.58      292.01     23.29 o
   3  -4  13       80.52       75.52     11.12 o
   4  -4  13       75.92       63.26     12.31 o
   5  -4  13      122.75      114.12     13.15 o
   6  -4  13        5.40       -8.66     20.20 o
   7  -4  13       40.84       50.58     13.32 o
 -12  -3  13      150.28      153.97     13.55 o
 -11  -3  13      240.51      284.54     24.57 o
 -10  -3  13      392.38      379.07     27.44 o
  -9  -3  13      667.34      659.51     30.72 o
  -8  -3  13     1057.16      965.55     33.44 o
  -7  -3  13     1337.24     1378.41     35.91 o
  -6  -3  13     1218.54     1276.83     33.75 o
  -5  -3  13     1404.09     1523.56     35.13 o
  -4  -3  13      985.37     1004.72     29.09 o
  -3  -3  13      260.44      225.98     19.41 o
  -2  -3  13      248.67      227.55     19.78 o
  -1  -3  13      148.64      149.84     12.89 o
   0  -3  13      152.16      179.41      9.82 o
   1  -3  13      207.75      182.34     14.50 o
   2  -3  13      398.52      412.56     24.08 o
   3  -3  13       26.33       20.06     13.40 o
   4  -3  13      139.80      127.63     13.67 o
   5  -3  13      122.80       78.41     12.99 o
   6  -3  13       30.36       24.89     20.96 o
   7  -3  13        0.51       -7.03     22.51 o
 -13  -2  13       87.95       75.87     12.47 o
 -12  -2  13      233.08      204.26     16.91 o
 -11  -2  13      185.55      188.86     15.29 o
 -10  -2  13      717.36      658.32     31.55 o
  -9  -2  13     1724.79     1578.11     41.57 o
  -8  -2  13     1122.70     1102.64     33.29 o
  -7  -2  13      270.49      346.15     21.13 o
  -6  -2  13      388.42      433.43     23.70 o
  -5  -2  13     1452.78     1471.15     34.43 o
  -4  -2  13      886.86      862.99     27.76 o
  -3  -2  13       28.48       15.09      9.30 o
  -2  -2  13       92.77       99.81     10.31 o
  -1  -2  13      247.19      245.28     20.80 o
   0  -2  13       21.02       27.09     14.13 o
   1  -2  13       20.53       12.04     11.49 o
   2  -2  13      335.52      341.58     23.45 o
   3  -2  13       94.09       96.55     11.40 o
   4  -2  13      454.84      409.53     28.92 o
   5  -2  13      153.04      188.99     17.55 o
   6  -2  13       59.92       92.17     13.56 o
 -13  -1  13      115.04      111.02     13.29 o
 -12  -1  13      195.08      226.00     17.05 o
 -11  -1  13      556.14      607.85     28.27 o
 -10  -1  13      620.13      600.34     28.50 o
  -9  -1  13      248.59      278.13     23.77 o
  -8  -1  13        0.81       32.89      8.67 o
  -7  -1  13       85.18       87.22      9.86 o
  -6  -1  13        0.45        5.31     11.04 o
  -5  -1  13      298.14      276.97     21.11 o
  -4  -1  13       73.18       73.90      9.62 o
  -3  -1  13       98.74       81.25     10.03 o
  -2  -1  13       26.58       21.11      9.19 o
  -1  -1  13       23.18       22.70     16.15 o
   0  -1  13      595.46      643.60     25.95 o
   1  -1  13      878.95      854.70     30.38 o
   2  -1  13      499.60      538.45     27.18 o
   3  -1  13      363.05      378.86     26.02 o
   4  -1  13      433.53      413.39     27.65 o
   5  -1  13      322.49      334.07     26.77 o
   6  -1  13      155.37      178.06     14.98 o
 -13   0  13      161.34      159.59     13.73 o
 -12   0  13      348.72      379.28     27.71 o
 -11   0  13       36.56       20.48     19.91 o
 -10   0  13       87.99      101.34     11.06 o
  -9   0  13      126.24      181.33     14.76 o
  -8   0  13      124.33      121.40     10.54 o
  -7   0  13       92.46      107.08     10.10 o
  -6   0  13      275.27      287.34     20.65 o
  -5   0  13      108.34      103.86     10.05 o
  -4   0  13      513.08      500.11     23.65 o
  -3   0  13      307.27      339.14     21.02 o
  -2   0  13      346.84      340.38     21.61 o
  -1   0  13     1665.16     1594.21     37.59 o
   0   0  13      740.70      724.62     19.81 o
   1   0  13      313.23      333.48     23.58 o
   2   0  13      627.52      600.30     28.26 o
   3   0  13      332.26      320.22     24.90 o
   4   0  13      162.26      167.37     15.94 o
   5   0  13      115.13       93.92     13.22 o
   6   0  13       13.79       -3.59     23.96 o
 -13   1  13       28.02        4.62     22.01 o
 -12   1  13       10.83       19.95     10.37 o
 -11   1  13        0.74      -18.94     18.94 o
 -10   1  13       91.52       68.24     11.66 o
  -9   1  13      209.09      240.88     22.93 o
  -8   1  13      650.74      659.12     28.25 o
  -7   1  13      416.20      413.52     22.99 o
  -6   1  13      170.36      149.46     13.97 o
  -5   1  13      733.70      741.22     26.75 o
  -4   1  13      728.53      776.82     27.20 o
  -3   1  13     1254.35     1305.09     33.69 o
  -2   1  13     1624.28     1586.59     37.29 o
  -1   1  13      157.40      149.14     13.52 o
   0   1  13      142.19      158.90      8.71 o
   1   1  13      616.13      595.85     28.23 o
   2   1  13      215.05      184.81     16.27 o
   3   1  13      149.00      137.05     12.17 o
   4   1  13      124.59      101.82     12.90 o
   5   1  13       27.26        6.41     22.32 o
 -13   2  13       41.33       61.44     12.68 o
 -12   2  13       51.15        8.44     22.05 o
 -11   2  13      254.90      249.07     24.52 o
 -10   2  13      374.88      375.78     25.90 o
  -9   2  13      707.78      731.10     29.37 o
  -8   2  13      864.15      788.48     30.14 o
  -7   2  13      776.35      809.98     29.42 o
  -6   2  13     1129.31     1223.80     33.26 o
  -5   2  13      150.22      128.64     10.97 o
  -4   2  13     1452.84     1484.75     36.36 o
  -3   2  13     2894.71     2930.22     48.85 o
  -2   2  13      753.91      774.96     29.23 o
  -1   2  13       88.20       82.03     10.63 o
   0   2  13       12.08       17.44     12.12 o
   1   2  13       60.85       50.45     11.00 o
   2   2  13        2.86       -5.05     18.76 o
   3   2  13        2.38       -1.17     18.50 o
   4   2  13       42.03       61.75     12.26 o
   5   2  13        1.43       30.65     11.84 o
 -13   3  13      384.98      374.98     29.85 o
 -12   3  13      383.99      380.93     26.73 o
 -11   3  13      236.69      225.07     16.92 o
 -10   3  13      665.35      621.59     30.18 o
  -9   3  13      493.33      539.81     28.86 o
  -8   3  13      453.62      477.27     25.35 o
  -7   3  13        5.03       13.87     10.58 o
  -6   3  13      430.84      444.96     24.89 o
  -5   3  13     2199.44     2150.67     43.84 o
  -4   3  13      880.00      904.15     30.40 o
  -3   3  13      522.06      507.06     27.61 o
  -2   3  13        8.41        4.13     18.07 o
  -1   3  13      112.35      100.33     11.08 o
   0   3  13        0.64       -0.04     12.49 o
   1   3  13       16.27        5.82     11.01 o
   2   3  13        1.38       -8.48     18.59 o
   3   3  13       70.55       46.65     12.86 o
   4   3  13      184.09      188.25     14.93 o
 -13   4  13      395.47      364.02     30.84 o
 -12   4  13      638.33      690.60     34.73 o
 -11   4  13      358.73      408.72     26.85 o
 -10   4  13      700.97      645.95     31.22 o
  -9   4  13      781.27      848.79     32.11 o
  -8   4  13       86.15       94.50     11.42 o
  -7   4  13       17.25       14.13     17.83 o
  -6   4  13      307.44      293.40     23.11 o
  -5   4  13     2370.45     2309.52     46.73 o
  -4   4  13        7.30      -17.04     18.06 o
  -3   4  13      418.39      430.13     26.16 o
  -2   4  13      153.51      163.46     13.14 o
  -1   4  13       60.00       80.81     10.67 o
   0   4  13       98.71      117.15      8.42 o
   1   4  13      215.00      210.15     17.22 o
   2   4  13      158.10      151.24     14.11 o
   3   4  13      419.53      413.08     29.83 o
 -13   5  13      300.91      324.63     32.35 o
 -12   5  13      366.95      364.01     30.46 o
 -11   5  13      133.31      138.79     13.73 o
 -10   5  13        4.40        0.89     19.99 o
  -9   5  13       33.94       35.00     10.93 o
  -8   5  13       12.95        5.60     12.75 o
  -7   5  13       13.84       29.85     10.00 o
  -6   5  13      102.03       98.73     11.29 o
  -5   5  13      373.10      412.99     25.25 o
  -4   5  13      368.68      415.12     24.98 o
  -3   5  13      329.20      364.33     25.06 o
  -2   5  13      201.19      189.63     14.81 o
  -1   5  13      676.89      689.19     30.56 o
   0   5  13      437.85      450.95     20.09 o
   1   5  13      100.55      123.99     12.92 o
   2   5  13      265.94      296.50     27.81 o
   3   5  13      350.61      328.41     31.23 o
 -12   6  13        7.38      -14.92     22.13 o
 -11   6  13        3.93        1.76     19.33 o
 -10   6  13       47.27       52.27     12.18 o
  -9   6  13       26.80        3.74     19.93 o
  -8   6  13       70.62       27.92     19.60 o
  -7   6  13      507.24      524.91     28.68 o
  -6   6  13      334.67      354.75     24.67 o
  -5   6  13      190.49      190.98     15.33 o
  -4   6  13      359.47      346.44     25.99 o
  -3   6  13      257.18      242.12     23.54 o
  -2   6  13      307.08      307.77     24.35 o
  -1   6  13      397.14      394.36     27.62 o
   0   6  13      197.62      215.31     12.27 o
   1   6  13      158.67      168.35     16.82 o
   2   6  13      245.63      204.18     19.05 o
 -12   7  13       40.46       77.73     12.24 o
 -11   7  13      209.72      226.16     18.34 o
 -10   7  13      331.48      309.33     19.18 o
  -9   7  13      244.09      267.40     25.77 o
  -8   7  13      496.54      525.96     28.67 o
  -7   7  13      558.01      552.65     29.39 o
  -6   7  13      483.19      506.39     28.31 o
  -5   7  13      598.00      617.98     29.40 o
  -4   7  13      811.10      864.78     34.50 o
  -3   7  13      475.05      513.74     29.14 o
  -2   7  13      131.23      126.72     12.95 o
  -1   7  13        8.19       15.47     11.61 o
   0   7  13        1.72       12.54     14.22 o
   1   7  13       27.56       -0.86     23.54 o
 -11   8  13       94.18       78.48     13.66 o
 -10   8  13      228.34      275.27     25.47 o
  -9   8  13      356.36      346.21     27.77 o
  -8   8  13      221.39      233.40     17.69 o
  -7   8  13      549.62      541.20     32.26 o
  -6   8  13      361.35      365.50     28.01 o
  -5   8  13      251.26      221.27     18.03 o
  -4   8  13      797.69      768.36     35.94 o
  -3   8  13      490.23      522.58     32.07 o
  -2   8  13        4.89       10.21     21.36 o
  -1   8  13      126.41      130.52     14.40 o
   0   8  13      118.33      105.53     13.36 o
 -10   9  13       68.34       42.38     13.88 o
  -9   9  13      352.95      396.77     29.88 o
  -8   9  13      185.90      230.17     17.94 o
  -7   9  13       28.63       32.58     12.00 o
  -6   9  13      132.20      139.93     13.33 o
  -5   9  13        6.81       -3.21     20.16 o
  -4   9  13       22.04       33.31     11.86 o
  -3   9  13        0.05      -21.70     22.06 o
  -2   9  13       33.54       22.25     24.10 o
  -8  10  13       71.00       74.83     13.95 o
  -7  10  13       24.87       20.49     15.76 o
  -6  10  13       25.58       46.68     12.70 o
  -5  10  13      119.10      105.91     14.36 o
  -4 -13  14        3.76      -16.84     22.97 o
  -3 -13  14       89.48       66.11     12.95 o
  -2 -13  14       80.74       98.99     13.10 o
  -1 -13  14       94.75      119.42     13.12 o
   0 -13  14      303.38      301.47     20.02 o
   1 -13  14      195.25      202.83     19.06 o
   2 -13  14      205.76      229.73     17.89 o
   3 -13  14       99.30      112.96     14.58 o
  -6 -12  14       32.42        8.02     23.99 o
  -5 -12  14       69.07       77.01     13.32 o
  -4 -12  14      326.01      317.39     26.88 o
  -3 -12  14      324.14      359.50     27.02 o
  -2 -12  14      226.33      284.36     24.31 o
  -1 -12  14      219.36      206.34     17.71 o
   0 -12  14      487.73      489.32     47.87 o
   1 -12  14       96.50      112.49     13.07 o
   2 -12  14       52.72       72.30     12.51 o
   3 -12  14      110.99      112.59     14.71 o
   4 -12  14      104.30      126.60     14.27 o
  -7 -11  14      268.11      276.66     18.92 o
  -6 -11  14      288.69      267.79     18.80 o
  -5 -11  14      401.25      346.02     27.57 o
  -4 -11  14      680.84      680.23     31.98 o
  -3 -11  14      661.08      663.06     31.80 o
  -2 -11  14      403.35      391.38     27.57 o
  -1 -11  14      236.59      233.33     17.50 o
   0 -11  14      426.78      452.08     20.64 o
   1 -11  14      434.91      429.70     29.06 o
   2 -11  14      229.31      226.74     17.56 o
   3 -11  14       21.85       34.76     12.08 o
   4 -11  14        0.13       -9.08     21.93 o
   5 -11  14        0.78       25.66     20.88 o
  -8 -10  14      507.43      546.59     32.44 o
  -7 -10  14      330.05      280.67     26.90 o
  -6 -10  14      284.31      252.04     17.44 o
  -5 -10  14      296.34      277.80     25.78 o
  -4 -10  14      400.02      447.08     26.52 o
  -3 -10  14      397.98      409.57     27.07 o
  -2 -10  14      191.21      208.16     16.01 o
  -1 -10  14       21.98       26.01     11.41 o
   0 -10  14      174.30      164.37     13.24 o
   1 -10  14      402.01      469.33     27.71 o
   2 -10  14      227.01      262.54     24.45 o
   3 -10  14        3.74        8.47     20.60 o
   4 -10  14       46.02       41.30     13.31 o
   5 -10  14       31.19       11.56     23.26 o
  -9  -9  14      312.01      288.88     20.56 o
  -8  -9  14      129.90      137.39     13.13 o
  -7  -9  14      116.22      101.82     12.23 o
  -6  -9  14      313.33      282.10     23.95 o
  -5  -9  14      300.68      270.02     25.63 o
  -4  -9  14      315.90      315.53     24.54 o
  -3  -9  14        6.80       -3.62     18.85 o
  -2  -9  14      188.59      193.74     15.23 o
  -1  -9  14      245.26      210.80     16.48 o
   0  -9  14       16.02        5.65     12.84 o
   1  -9  14        6.93       26.88     19.19 o
   2  -9  14      152.14      160.41     15.98 o
   3  -9  14      158.73      192.79     16.98 o
   4  -9  14      281.81      321.04     27.86 o
   5  -9  14      274.86      286.97     28.22 o
   6  -9  14      108.48      111.77     14.51 o
 -10  -8  14      178.72      149.76     14.57 o
  -9  -8  14       69.02       72.25     12.14 o
  -8  -8  14       42.24       21.14     20.39 o
  -7  -8  14        5.86       26.09     10.04 o
  -6  -8  14      182.53      170.55     15.49 o
  -5  -8  14      211.69      202.61     16.39 o
  -4  -8  14        0.08       16.19     12.51 o
  -3  -8  14      113.45      101.04     11.58 o
  -2  -8  14      465.21      427.05     24.76 o
  -1  -8  14      326.01      314.68     22.63 o
   0  -8  14      127.60      129.12      7.97 o
   1  -8  14      244.20      254.75     23.58 o
   2  -8  14      340.53      408.31     25.88 o
   3  -8  14      479.94      478.87     29.37 o
   4  -8  14      681.50      646.38     32.96 o
   5  -8  14      150.64      178.80     17.03 o
   6  -8  14      106.85      128.21     14.26 o
 -10  -7  14        9.38       23.87     19.50 o
  -9  -7  14        0.56       17.31     19.49 o
  -8  -7  14       46.26       39.32     10.82 o
  -7  -7  14       10.78       16.59     17.57 o
  -6  -7  14      115.15      135.54     13.46 o
  -5  -7  14       18.52       20.33     17.04 o
  -4  -7  14      609.77      527.87     27.93 o
  -3  -7  14     1167.62     1148.52     35.13 o
  -2  -7  14      749.19      783.75     29.60 o
  -1  -7  14      528.44      517.74     25.32 o
   0  -7  14      180.70      170.13     14.30 o
   1  -7  14      130.27      149.34     14.91 o
   2  -7  14      697.89      727.84     30.04 o
   3  -7  14      384.35      394.05     27.16 o
   4  -7  14       78.39       68.72     12.78 o
   5  -7  14        9.19       16.05     19.24 o
   6  -7  14       14.96       28.98     22.51 o
 -11  -6  14       22.26       15.48     20.97 o
 -10  -6  14      107.56      112.67     12.02 o
  -9  -6  14       24.42        7.89     19.55 o
  -8  -6  14      376.67      362.99     25.67 o
  -7  -6  14      329.90      324.31     24.31 o
  -6  -6  14      139.90      164.79     13.66 o
  -5  -6  14      255.44      277.74     22.25 o
  -4  -6  14      432.04      442.73     24.31 o
  -3  -6  14      405.89      372.57     23.08 o
  -2  -6  14      651.78      642.68     27.25 o
  -1  -6  14      868.16      903.05     31.47 o
   0  -6  14      301.82      298.45     16.33 o
   1  -6  14       40.08       26.20     17.87 o
   2  -6  14      103.22      121.01     11.44 o
   3  -6  14      293.92      306.57     25.41 o
   4  -6  14       68.81       27.80     22.36 o
   5  -6  14       19.25       19.73     20.69 o
   6  -6  14       28.49       22.97     15.86 o
 -11  -5  14      218.54      197.96     17.05 o
 -10  -5  14      366.18      387.29     28.05 o
  -9  -5  14      289.71      254.74     17.17 o
  -8  -5  14      899.47      853.26     33.51 o
  -7  -5  14     1415.38     1361.82     38.35 o
  -6  -5  14      861.36      836.40     30.59 o
  -5  -5  14      254.89      304.03     21.69 o
  -4  -5  14     1038.90     1031.14     32.03 o
  -3  -5  14     1724.59     1780.66     39.04 o
  -2  -5  14      396.98      408.99     24.04 o
  -1  -5  14      248.27      238.35     22.39 o
   0  -5  14      255.82      250.86     15.06 o
   1  -5  14      137.57      150.64     13.78 o
   2  -5  14       60.80       69.10     10.77 o
   3  -5  14      152.41      137.90     13.13 o
   4  -5  14       12.07       11.58     20.55 o
   5  -5  14       70.79       62.76     13.23 o
   6  -5  14      208.64      167.90     16.10 o
 -12  -4  14       57.38       24.58     12.65 o
 -11  -4  14      326.15      368.39     28.25 o
 -10  -4  14     1299.82     1355.98     41.79 o
  -9  -4  14      752.81      731.09     32.80 o
  -8  -4  14      714.18      665.57     29.62 o
  -7  -4  14      721.13      731.51     29.85 o
  -6  -4  14      960.04     1020.20     32.92 o
  -5  -4  14      616.38      636.50     27.13 o
  -4  -4  14      414.72      392.61     23.90 o
  -3  -4  14       71.81       90.89     10.08 o
  -2  -4  14       31.72       35.79      9.89 o
  -1  -4  14      245.58      235.01     20.95 o
   0  -4  14        3.97      -12.32     12.32 o
   1  -4  14        0.74       -1.03     17.24 o
   2  -4  14       23.21        8.97     19.20 o
   3  -4  14      651.21      651.23     30.55 o
   4  -4  14      791.55      787.49     34.18 o
   5  -4  14      244.04      227.16     15.86 o
   6  -4  14       77.96       84.77     13.90 o
 -12  -3  14      205.20      181.46     14.38 o
 -11  -3  14      608.84      623.37     33.14 o
 -10  -3  14      247.39      282.72     23.54 o
  -9  -3  14       32.49       31.28     10.14 o
  -8  -3  14     1264.95     1215.62     37.09 o
  -7  -3  14      435.20      428.34     26.17 o
  -6  -3  14       58.42       40.97     10.14 o
  -5  -3  14       41.71       39.05      9.69 o
  -4  -3  14       17.58       19.13     15.85 o
  -3  -3  14      214.23      245.11     19.62 o
  -2  -3  14      522.92      552.78     25.24 o
  -1  -3  14      490.98      507.98     24.51 o
   0  -3  14      196.49      200.07     11.24 o
   1  -3  14      311.78      308.73     23.67 o
   2  -3  14      549.25      575.28     29.18 o
   3  -3  14      484.97      527.75     28.38 o
   4  -3  14      844.72      855.02     36.22 o
   5  -3  14      220.33      246.64     18.77 o
   6  -3  14       21.19       -3.91     23.05 o
 -12  -2  14      136.49      132.85     13.44 o
 -11  -2  14        4.40        7.01     17.48 o
 -10  -2  14       20.75       13.92     19.15 o
  -9  -2  14      136.98      134.34     12.16 o
  -8  -2  14        0.02        8.55     17.04 o
  -7  -2  14      190.05      154.10     14.47 o
  -6  -2  14      720.62      675.75     28.72 o
  -5  -2  14      198.78      164.18     14.43 o
  -4  -2  14      274.60      242.56     21.17 o
  -3  -2  14      588.82      589.60     26.48 o
  -2  -2  14      889.58      895.15     29.84 o
  -1  -2  14      621.39      615.61     26.45 o
   0  -2  14      541.44      549.96     18.47 o
   1  -2  14      475.89      474.76     27.56 o
   2  -2  14      566.83      601.58     29.67 o
   3  -2  14      228.02      213.88     17.41 o
   4  -2  14      247.37      228.61     18.17 o
   5  -2  14       41.09       18.54     15.51 o
 -13  -1  14       23.98        5.66     22.01 o
 -12  -1  14       14.19       19.68     20.62 o
 -11  -1  14        2.83        6.45     19.20 o
 -10  -1  14      153.04      172.58     15.27 o
  -9  -1  14      268.06      255.98     24.02 o
  -8  -1  14      115.79      118.03     10.81 o
  -7  -1  14       96.74       96.18     10.11 o
  -6  -1  14      327.69      357.95     22.27 o
  -5  -1  14      725.37      752.32     27.61 o
  -4  -1  14      846.74      895.96     29.57 o
  -3  -1  14      835.80      849.63     30.05 o
  -2  -1  14      899.76      973.77     30.72 o
  -1  -1  14      426.91      387.48     24.10 o
   0  -1  14      522.33      546.35     19.11 o
   1  -1  14      426.20      390.87     25.83 o
   2  -1  14       41.62       38.02     11.07 o
   3  -1  14        3.00       11.11     18.40 o
   4  -1  14        4.65       -4.64     19.30 o
   5  -1  14       78.22       76.02     13.69 o
 -13   0  14       16.51       21.33     14.71 o
 -12   0  14      217.45      206.34     17.44 o
 -11   0  14      281.84      286.61     24.08 o
 -10   0  14      179.64      197.67     15.07 o
  -9   0  14      910.04      983.57     34.90 o
  -8   0  14      864.39      907.64     31.55 o
  -7   0  14      420.53      395.17     23.77 o
  -6   0  14       92.39       98.43     10.74 o
  -5   0  14      148.78      136.77     11.14 o
  -4   0  14     1101.81     1176.79     32.60 o
  -3   0  14      605.92      618.03     27.15 o
  -2   0  14       31.86       26.27      9.50 o
  -1   0  14       27.37      -18.97     18.97 o
   0   0  14       49.02       30.57      9.73 o
   1   0  14        4.79       18.06     17.21 o
   2   0  14        9.95      -20.31     20.31 o
   3   0  14        0.33      -10.64     18.95 o
   4   0  14       10.97       -6.39     21.24 o
   5   0  14      100.38       84.04     14.57 o
 -13   1  14      310.17      294.35     28.30 o
 -12   1  14      165.71      151.76     13.62 o
 -11   1  14      515.40      457.40     27.96 o
 -10   1  14      608.67      658.00     29.66 o
  -9   1  14     1075.53     1046.78     36.10 o
  -8   1  14     1682.22     1718.63     42.23 o
  -7   1  14     1545.99     1443.79     38.02 o
  -6   1  14     1270.60     1180.18     35.21 o
  -5   1  14        0.34       14.50     16.71 o
  -4   1  14      456.75      459.92     24.15 o
  -3   1  14      102.97       74.46     11.06 o
  -2   1  14        6.45      -18.70     18.70 o
  -1   1  14       13.22        3.97     12.10 o
   0   1  14      238.78      226.53     13.33 o
   1   1  14      220.21      255.71     22.60 o
   2   1  14      202.27      228.96     16.78 o
   3   1  14      116.99      110.37     13.39 o
   4   1  14       21.02       28.96     20.04 o
 -13   2  14      508.70      519.38     33.01 o
 -12   2  14      261.35      219.38     17.84 o
 -11   2  14      220.17      206.86     17.13 o
 -10   2  14      331.48      287.89     25.92 o
  -9   2  14      108.34       92.24     12.31 o
  -8   2  14      384.11      426.42     24.55 o
  -7   2  14        3.66        5.10     16.81 o
  -6   2  14      207.99      215.61     14.81 o
  -5   2  14       24.74       21.05     17.53 o
  -4   2  14      748.34      718.53     30.49 o
  -3   2  14        5.08       -5.24     17.31 o
  -2   2  14        3.44       -5.58     17.82 o
  -1   2  14       45.30       11.58     19.58 o
   0   2  14      863.02      848.51     23.27 o
   1   2  14      654.54      647.72     31.01 o
   2   2  14      116.70      119.92     12.10 o
   3   2  14      168.37      183.88     17.31 o
   4   2  14      214.12      220.24     19.51 o
 -13   3  14      150.16      141.83     14.41 o
 -12   3  14      193.69      179.18     17.31 o
 -11   3  14       15.74        5.89     14.07 o
 -10   3  14       11.58       24.40     17.77 o
  -9   3  14       20.37       22.24     10.85 o
  -8   3  14        5.14       -3.72     17.12 o
  -7   3  14       99.64       89.93     11.65 o
  -6   3  14      975.19      946.10     32.87 o
  -5   3  14      333.88      325.19     24.83 o
  -4   3  14      121.60      130.80     11.65 o
  -3   3  14      162.78      154.80     14.47 o
  -2   3  14      588.08      541.98     27.42 o
  -1   3  14      536.74      522.92     29.31 o
   0   3  14      670.23      653.73     22.06 o
   1   3  14      369.34      306.31     26.05 o
   2   3  14      150.88      168.20     16.60 o
   3   3  14      183.50      197.12     18.85 o
 -12   4  14        3.24       19.65     12.50 o
 -11   4  14       10.17       16.15     19.69 o
 -10   4  14       76.84       82.49     11.84 o
  -9   4  14       76.61       96.60     11.90 o
  -8   4  14      200.29      275.84     21.42 o
  -7   4  14      882.70      862.95     33.00 o
  -6   4  14      661.70      691.77     29.32 o
  -5   4  14      279.07      297.53     24.63 o
  -4   4  14      844.20      816.74     31.62 o
  -3   4  14      537.75      560.92     27.47 o
  -2   4  14      309.07      349.96     23.96 o
  -1   4  14      302.45      302.86     24.90 o
   0   4  14      230.84      194.80     11.90 o
   1   4  14      240.00      198.70     14.85 o
   2   4  14       99.61       94.57     14.19 o
 -12   5  14      217.85      290.16     27.82 o
 -11   5  14      294.40      284.74     27.27 o
 -10   5  14      129.22      128.25     12.84 o
  -9   5  14      208.09      247.56     22.57 o
  -8   5  14      503.31      619.99     29.16 o
  -7   5  14      257.04      256.99     16.91 o
  -6   5  14      298.81      295.87     24.53 o
  -5   5  14      211.71      207.58     15.80 o
  -4   5  14       61.70       57.12     11.22 o
  -3   5  14       65.23       58.14     11.75 o
  -2   5  14      109.97      109.76     11.71 o
  -1   5  14        0.25        1.12     18.23 o
   0   5  14       11.14       -3.64     13.98 o
   1   5  14       60.15       50.10     13.02 o
   2   5  14        0.51       16.44     21.74 o
 -12   6  14      493.16      545.21     33.69 o
 -11   6  14      117.91      107.56     13.90 o
 -10   6  14      391.49      434.38     27.77 o
  -9   6  14      412.10      394.70     26.74 o
  -8   6  14      257.17      245.36     18.16 o
  -7   6  14       30.39       56.88     11.11 o
  -6   6  14        6.26      -19.98     19.98 o
  -5   6  14       66.91       78.15     11.58 o
  -4   6  14      162.99      171.38     15.20 o
  -3   6  14        3.14        0.13     18.03 o
  -2   6  14        6.87       17.95     18.01 o
  -1   6  14      101.41      113.17     13.34 o
   0   6  14       29.66       22.09     14.81 o
   1   6  14        0.72        2.02     21.77 o
 -11   7  14       77.99       66.21     13.11 o
 -10   7  14      301.21      347.94     29.20 o
  -9   7  14      259.27      229.68     18.02 o
  -8   7  14        2.10       -8.89     20.43 o
  -7   7  14      125.05       95.87     13.26 o
  -6   7  14      189.75      176.84     17.67 o
  -5   7  14        0.50       15.60     20.43 o
  -4   7  14       19.94       26.85     11.82 o
  -3   7  14       18.60       11.63     21.13 o
  -2   7  14       55.88       34.41     12.85 o
  -1   7  14      366.23      302.93     29.52 o
 -10   8  14       38.19       57.91     12.74 o
  -9   8  14        3.07      -15.16     20.07 o
  -8   8  14        0.14      -10.41     18.45 o
  -7   8  14        5.23       26.32     19.40 o
  -6   8  14       15.21       24.82     12.00 o
  -5   8  14      269.87      249.37     19.08 o
  -4   8  14      212.85      244.52     19.27 o
  -3   8  14       73.10       53.96     13.93 o
  -2   8  14      197.06      187.95     18.39 o
  -8   9  14       74.97       89.03     13.68 o
  -7   9  14      151.20      141.80     14.66 o
  -6   9  14      291.85      274.50     20.71 o
  -5   9  14      288.42      341.76     27.87 o
  -4   9  14      212.64      271.32     19.10 o
  -3 -13  15      163.23      169.44     15.23 o
  -2 -13  15       93.66       94.71     14.32 o
  -1 -13  15      212.51      172.25     15.62 o
   0 -13  15      107.82       95.23     14.71 o
   1 -13  15        0.86       27.46     22.69 o
  -5 -12  15      750.97      798.47     36.19 o
  -4 -12  15      281.85      303.08     27.67 o
  -3 -12  15       90.30       74.94     13.03 o
  -2 -12  15        5.30        4.55     20.27 o
  -1 -12  15       17.89       20.62     19.63 o
   0 -12  15       23.75       32.33     14.87 o
   1 -12  15        0.00      -11.60     21.04 o
   2 -12  15        3.55       20.32     20.56 o
   3 -12  15      118.35      112.60     14.53 o
  -6 -11  15      372.41      380.13     29.16 o
  -5 -11  15       44.85       16.45     24.73 o
  -4 -11  15       44.54       53.52     11.47 o
  -3 -11  15       68.14       53.66     12.13 o
  -2 -11  15       39.48       34.66     11.78 o
  -1 -11  15      228.53      198.06     17.49 o
   0 -11  15        1.77        9.62     14.44 o
   1 -11  15        0.22        9.30     19.35 o
   2 -11  15       30.67       31.70     21.87 o
   3 -11  15      198.40      212.40     18.47 o
   4 -11  15      219.08      219.19     19.96 o
  -8 -10  15      112.30      116.15     13.94 o
  -7 -10  15        0.75       -0.11     19.80 o
  -6 -10  15        2.36       10.47     10.83 o
  -5 -10  15       18.02        0.36     20.54 o
  -4 -10  15       49.39       47.68     10.93 o
  -3 -10  15      157.08      152.38     12.67 o
  -2 -10  15      209.93      234.12     22.89 o
  -1 -10  15      530.53      524.01     30.34 o
   0 -10  15      460.96      470.43     58.28 o
   1 -10  15      269.50      294.65     18.50 o
   2 -10  15      140.03      150.39     14.17 o
   3 -10  15      359.24      377.18     30.78 o
   4 -10  15      297.60      292.30     28.02 o
  -9  -9  15       19.55       26.73     12.80 o
  -8  -9  15       54.66       73.48     12.22 o
  -7  -9  15       73.84       71.81     12.17 o
  -6  -9  15      167.83      161.49     13.01 o
  -5  -9  15      344.17      304.11     26.33 o
  -4  -9  15      352.02      334.46     26.26 o
  -3  -9  15      415.46      398.74     26.27 o
  -2  -9  15      399.03      418.74     26.82 o
  -1  -9  15      479.37      469.97     29.01 o
   0  -9  15      400.20      407.24     18.46 o
   1  -9  15      344.10      333.25     25.96 o
   2  -9  15      277.71      280.09     26.14 o
   3  -9  15      137.18      142.01     14.14 o
   4  -9  15      100.13      103.02     13.94 o
   5  -9  15       91.22       95.99     14.32 o
  -9  -8  15      188.08      187.71     17.14 o
  -8  -8  15      206.08      194.94     16.76 o
  -7  -8  15      218.33      190.66     16.78 o
  -6  -8  15      524.40      543.29     28.38 o
  -5  -8  15     1147.28     1049.78     36.79 o
  -4  -8  15     1078.90     1030.83     35.52 o
  -3  -8  15      654.03      667.45     30.30 o
  -2  -8  15      427.68      399.81     27.71 o
  -1  -8  15      155.77      178.01     15.06 o
   0  -8  15      209.49      241.15     35.93 o
   1  -8  15      123.56      105.69     12.53 o
   2  -8  15       20.60       31.10     11.62 o
   3  -8  15        1.79       19.79     11.22 o
   4  -8  15       58.33       28.90     22.59 o
   5  -8  15       50.25       35.47     13.99 o
 -10  -7  15       32.68       25.14     20.55 o
  -9  -7  15      272.41      247.36     18.12 o
  -8  -7  15      384.11      399.40     28.00 o
  -7  -7  15      446.65      419.72     27.20 o
  -6  -7  15      336.02      334.95     25.53 o
  -5  -7  15      232.58      254.62     22.01 o
  -4  -7  15      160.83      161.19     15.14 o
  -3  -7  15       15.26       19.53     10.06 o
  -2  -7  15       28.98       -2.54     17.49 o
  -1  -7  15       59.63       63.08     11.00 o
   0  -7  15       66.46       70.21      7.53 o
   1  -7  15        3.49       22.50     17.04 o
   2  -7  15      202.39      229.50     16.96 o
   3  -7  15       91.46       85.56     12.93 o
   4  -7  15       89.25      108.92     13.04 o
   5  -7  15      268.16      288.96     20.53 o
 -11  -6  15      290.51      323.20     27.72 o
 -10  -6  15      133.48      128.67     12.86 o
  -9  -6  15      144.83      148.85     12.36 o
  -8  -6  15      132.41      136.71     12.84 o
  -7  -6  15      426.41      369.41     26.13 o
  -6  -6  15      659.12      658.97     30.30 o
  -5  -6  15       72.09       42.37     10.90 o
  -4  -6  15      381.71      368.65     23.80 o
  -3  -6  15       90.57       89.78     10.72 o
  -2  -6  15       54.16       60.40     10.63 o
  -1  -6  15       10.36       20.75     17.62 o
   0  -6  15       24.61       23.90      7.24 o
   1  -6  15        2.88       18.11     17.06 o
   2  -6  15      181.62      173.99     16.93 o
   3  -6  15      786.86      794.40     34.36 o
   4  -6  15       79.65       88.65     13.25 o
   5  -6  15      123.77      165.53     14.64 o
 -11  -5  15       61.27       64.99     11.84 o
 -10  -5  15      164.86      152.08     13.99 o
  -9  -5  15       18.52       39.84     10.80 o
  -8  -5  15      335.16      322.49     24.60 o
  -7  -5  15      183.61      202.54     17.01 o
  -6  -5  15       16.89       15.34     19.39 o
  -5  -5  15      276.64      267.73     21.72 o
  -4  -5  15      217.12      248.51     20.51 o
  -3  -5  15       30.04       30.84     10.04 o
  -2  -5  15      115.61      111.12     11.17 o
  -1  -5  15     1270.18     1222.67     35.34 o
   0  -5  15      154.05      150.81      9.40 o
   1  -5  15       93.40      106.17     11.74 o
   2  -5  15      360.11      409.32     25.82 o
   3  -5  15      714.73      763.26     35.41 o
   4  -5  15      220.54      211.10     18.74 o
   5  -5  15      183.08      193.62     16.28 o
 -11  -4  15        9.54       13.15     20.88 o
 -10  -4  15       35.48       13.48     23.81 o
  -9  -4  15        1.98        5.60     19.07 o
  -8  -4  15       89.95       95.90     11.34 o
  -7  -4  15      159.23      165.81     15.43 o
  -6  -4  15      242.40      243.81     21.57 o
  -5  -4  15      595.43      568.90     27.93 o
  -4  -4  15      316.83      311.58     22.79 o
  -3  -4  15      626.20      626.89     27.15 o
  -2  -4  15     1041.83      956.12     31.97 o
  -1  -4  15      725.87      747.25     29.70 o
   0  -4  15      322.39      314.66     33.63 o
   1  -4  15      486.39      467.70     26.75 o
   2  -4  15      476.29      463.89     28.04 o
   3  -4  15      205.00      197.41     17.41 o
   4  -4  15      159.48      135.48     15.18 o
   5  -4  15       66.38       85.50     13.85 o
 -12  -3  15       25.18       22.37     20.23 o
 -11  -3  15       62.90       55.04     12.17 o
 -10  -3  15      161.23      182.72     16.31 o
  -9  -3  15      291.63      250.50     22.93 o
  -8  -3  15      322.17      311.60     24.69 o
  -7  -3  15      883.53      881.69     32.57 o
  -6  -3  15      958.96      915.87     32.40 o
  -5  -3  15      597.33      644.70     27.36 o
  -4  -3  15      692.75      756.14     28.08 o
  -3  -3  15      625.96      639.09     27.31 o
  -2  -3  15      534.06      527.95     27.47 o
  -1  -3  15      395.89      348.32     23.88 o
   0  -3  15      243.31      238.30     19.84 o
   1  -3  15      202.37      244.02     22.92 o
   2  -3  15       65.53       47.31     11.72 o
   3  -3  15       18.18      -21.61     21.61 o
   4  -3  15        0.23       -7.50     22.38 o
   5  -3  15        0.25      -21.74     21.74 o
 -12  -2  15       92.72       90.04     13.05 o
 -11  -2  15      115.58      122.42     12.27 o
 -10  -2  15      265.18      242.29     16.88 o
  -9  -2  15      794.26      730.94     32.20 o
  -8  -2  15     1020.00      970.15     34.04 o
  -7  -2  15      195.82      211.46     15.04 o
  -6  -2  15       38.25       25.40     10.42 o
  -5  -2  15      756.08      767.32     29.49 o
  -4  -2  15      723.56      725.23     28.94 o
  -3  -2  15      630.00      593.72     26.99 o
  -2  -2  15      288.08      240.09     15.93 o
  -1  -2  15      201.56      204.78     14.91 o
   0  -2  15      153.81      152.64     10.26 o
   1  -2  15        0.10      -19.39     19.39 o
   2  -2  15       37.34       29.35     12.10 o
   3  -2  15      121.92      141.70     12.86 o
   4  -2  15      246.61      243.33     20.04 o
   5  -2  15      107.49      116.21     14.42 o
 -12  -1  15      161.22      162.33     14.05 o
 -11  -1  15      325.85      360.61     27.83 o
 -10  -1  15      271.22      281.48     23.87 o
  -9  -1  15      389.69      401.86     25.89 o
  -8  -1  15      185.03      218.49     21.45 o
  -7  -1  15      101.95      114.86     11.11 o
  -6  -1  15      294.66      292.15     22.11 o
  -5  -1  15       15.08       22.05     15.97 o
  -4  -1  15      184.34      175.54     14.76 o
  -3  -1  15       28.85       16.75     12.72 o
  -2  -1  15        1.00       -3.14     17.73 o
  -1  -1  15       21.57       30.32      9.25 o
   0  -1  15      149.48      149.99      9.45 o
   1  -1  15      307.34      279.90     25.87 o
   2  -1  15      155.01      178.92     16.19 o
   3  -1  15      169.20      196.99     17.20 o
   4  -1  15      242.80      241.81     19.41 o
 -12   0  15      297.81      275.10     18.86 o
 -11   0  15      281.92      314.39     26.98 o
 -10   0  15        0.31        3.98     17.87 o
  -9   0  15       60.58       84.65     11.32 o
  -8   0  15      429.85      484.04     26.11 o
  -7   0  15      507.67      489.59     28.28 o
  -6   0  15       13.58        9.35     18.53 o
  -5   0  15     1082.91     1072.50     34.58 o
  -4   0  15      259.45      251.35     23.61 o
  -3   0  15      197.73      198.64     14.23 o
  -2   0  15       42.60       29.09     10.20 o
  -1   0  15      342.85      332.30     23.44 o
   0   0  15      704.33      702.91     21.49 o
   1   0  15      398.77      401.26     27.50 o
   2   0  15      254.42      220.56     18.11 o
   3   0  15      209.11      215.73     18.35 o
   4   0  15      166.31      203.08     18.01 o
 -12   1  15        6.15        4.96     21.42 o
 -11   1  15        3.43       15.25     13.37 o
 -10   1  15        0.01        2.82     17.02 o
  -9   1  15        3.94      -19.17     19.17 o
  -8   1  15       62.84       66.51     11.43 o
  -7   1  15       30.07       26.94     20.74 o
  -6   1  15      201.50      190.68     16.07 o
  -5   1  15     1173.22     1110.64     36.54 o
  -4   1  15      679.82      642.88     29.27 o
  -3   1  15      391.38      392.13     23.56 o
  -2   1  15      322.92      291.00     25.31 o
  -1   1  15      189.43      223.21     16.29 o
   0   1  15      528.99      562.51     27.95 o
   1   1  15      316.15      323.45     23.78 o
   2   1  15      216.43      209.16     17.56 o
   3   1  15      205.93      198.88     18.07 o
 -12   2  15       22.86       16.93     23.18 o
 -11   2  15       93.47       95.27     12.46 o
 -10   2  15       82.77       85.56     12.36 o
  -9   2  15      207.94      181.59     15.96 o
  -8   2  15      225.12      272.90     24.42 o
  -7   2  15      473.05      514.38     26.96 o
  -6   2  15      702.08      693.76     29.35 o
  -5   2  15      897.01      884.62     32.30 o
  -4   2  15      940.84      871.11     32.28 o
  -3   2  15      334.80      373.21     23.19 o
  -2   2  15      353.31      359.65     27.32 o
  -1   2  15      762.36      737.88     32.61 o
   0   2  15      338.91      311.36     18.14 o
   1   2  15      126.65      115.35     14.15 o
   2   2  15      107.93      111.83     13.54 o
   3   2  15        4.98       27.01     21.77 o
 -12   3  15      236.99      210.91     18.53 o
 -11   3  15      329.72      345.02     27.36 o
 -10   3  15      246.14      282.93     24.03 o
  -9   3  15      559.57      568.25     29.06 o
  -8   3  15      829.00      852.90     33.60 o
  -7   3  15      435.58      481.19     27.85 o
  -6   3  15       91.01      125.94     11.97 o
  -5   3  15      578.64      605.99     28.60 o
  -4   3  15      608.39      589.47     28.84 o
  -3   3  15      636.81      620.04     30.49 o
  -2   3  15      441.41      393.97     27.63 o
  -1   3  15       66.42       20.34     20.17 o
   0   3  15       64.89       52.90     27.58 o
   1   3  15        9.19       11.33     20.96 o
   2   3  15        3.80       23.48     20.83 o
 -12   4  15      429.72      475.22     31.44 o
 -11   4  15      661.53      696.52     34.60 o
 -10   4  15      444.03      533.10     31.43 o
  -9   4  15      641.47      629.64     31.95 o
  -8   4  15      306.08      316.43     27.10 o
  -7   4  15       71.25       88.01     11.57 o
  -6   4  15      180.91      186.25     15.70 o
  -5   4  15      294.52      262.12     25.05 o
[truncated: 37,587 more chars]
